# Supplementary material for: Normative 3D opto-electronic stereo-photogrammetric posture and spine morphology data in young healthy adult population
Source: PLoS One. 2017 Jun 22;12(6):e0179619. doi: 10.1371/journal.pone.0179619 (PMC5480974; doi:10.1371/journal.pone.0179619)
Supplement: S1 File — (XLSX) [file pone.0179619.s004.xlsx]

## Sheet: Males all trials
Subject	Number	Age	File name	Type	Wedge Size	Wedge Side	ASO	ASO S.D.	AGO	AGO S.D.	CA1 Limit Vertebrae	CA1	CA1 S.D.	CA2 Limit Vertebrae	CA2	CA2 S.D.	Thoracic Kyphosis Limit Vertebrae	TKA	TKA S.D.	Lumbar Lordosis Limit Vertebrae	LLA	LLA S.D.	ΔASIS	ΔASIS S.D.	ΔPSIS	ΔPSIS S.D.	PT	PT S.D.	|PT|	Left_PL_Load (kgf)	Right_PL_Load (kgf)	Left_PL_Load (BW %)	Right_PL_Load (BW %)	ΔUL (Left - Right)	T12-L5 (angle deg)	T12-L5 S.D. (angle deg)	T4-T12 (angle deg)	T4-T12 S.D. (angle deg)	T1-T12 (angle deg)	T1-T12 S.D. (angle deg)
Male #	1	22	BNCNDAS04.C3D	IO	0		-14.2806	0.446836	-17.522	1.19423	C7 - L3	8.6	1.1		0	0	T2 - T11	44	1.7	T11 - S2	41.7	1	5.56676	0.189861	7.96041	0.254484	-2.39365	0.0646235	2.39365	27.5041	27.623	0.498921	0.501079	-0.00215738	35.1049	1.16691	35.6554	0.717245	39.4202	3.13232
Male #	1	22	BNCNDAW06.C3D	WCO	10	Left	-4.15189	1.60694	-4.17455	4.0297	C7 - T11	4.1	1.4	T11 - S1	3.8	0.8	T1 - T11	43	3.3	T11 - S2	39.6	2.5	-7.03084	0.556117	2.5569	0.112094	-9.58773	0.444023	9.58773	27.363	28.4942	0.489874	0.510126	-0.0202516	28.3464	1.19351	32.9435	1.94987	33.8069	2.39095
Male #	2	22	BNCCRBS05.C3D	IO	0		-10.796	1.28889	3.18132	3.01767	T9 - L5	11	1.3	T5 - T9	9.8	1.3	T2 - T12	41.7	3.1	T12 - S3	38.5	3.5	-0.923787	0.455171	5.10825	0.509736	-6.03203	0.0545646	6.03203						29.0977	1.47104	44.2796	2.67614	41.6863	5.47688
Male #	3	22	BDNLKAS05.C3D	IO	0		-17.6634	0.822099	-40.271	3.51088	C7 - T6	8.6	2.6	T9 - L4	8.1	0.5	T1 - T12	46.1	2.4	T12 - S2	33.1	2.9	-7.79283	0.984762	6.02337	0.238178	-13.8162	0.746584	13.8162	45.7682	37.8927	0.547068	0.452932	0.0941361	27.4496	1.69488	26.6791	1.1201	45.4043	3.11306
Male #	3	22	BDNLKAW06.C3D	WCO	10	Left	-3.8652	2.40166	-0.0629785	6.6893	C7 - L3	8.8	3		0	0	T1 - T12	47.1	1.4	T12 - S2	35.2	1.5	-26.9247	1.32978	-1.69985	0.336909	-25.2248	0.99287	25.2248	38.1221	45.5114	0.455823	0.544177	-0.0883534	30.1883	1.67397	27.7814	1.04486	45.9657	2.79097
Male #	4	28	CCCDVAS05.C3D	IO	0		-6.79369	0.899541	-16.6873	3.0147	C7 - T6	17.9	4.1	T11 - S2	10.1	0.4	C7 - T10	40.7	4.8	T10 - S3	34.3	2.5	18.9035	0.25891	10.2368	0.245428	8.66671	0.0134823	8.66671	34.5416	34.5539	0.49991	0.50009	-0.000179172	10.3836	1.70309	19.9922	0.98857	37.9527	1.93957
Male #	4	28	CCCDVAW05.C3D	WCO	18	Left	-4.20991	0.565213	2.17846	1.27141	C7 - T6	13.1	2	T6 - T11	6.5	0.3	T1 - T11	44.5	1.5	T11 - S3	39	3.4	6.05076	0.290768	3.75534	0.181259	2.29542	0.109509	2.29542	34.2413	35.5147	0.490873	0.509127	-0.018254	14.517	0.554207	19.7298	0.623236	40.6977	0.975514
Male #	5	31	CZZGSAS05.C3D	IO	0		-11.0756	0.863724	-30.7374	1.23865	T10 - L4	9	0.5	T5 - T10	7.5	0.7	C7 - L1	51.3	0.8	L1 - L5	32.1	0.6	5.2038	0.3447	8.11576	0.169829	-2.91196	0.174871	2.91196	45.8095	41.9969	0.52171	0.47829	0.0434201	28.0234	0.855746	21.4726	0.447749	45.7154	1.11666
Male #	6	25	CLBLRAS05.C3D	IO	0		-2.48286	0.240928	-12.6595	2.64997	C7 - T6	2.8	0.3	T6 - L2	2.4	1	C7 - T11	45.6	1	T11 - S3	22.4	1.9	3.166	0.188169	-2.58146	0.148461	5.74746	0.039709	5.74746	39.636	38.9883	0.504119	0.495881	0.00823765	19.0193	2.45794	27.1373	0.434275	42.2295	2.23777
Male #	6	25	CLBLRAW05.C3D	WCO	8	Right	-5.53964	0.763496	0.187676	4.16741	C7 - T6	3.5	1.4	T6 - T12	2.7	1.6	C7 - T10	47.3	1.4	T10 - S3	24	1.7	23.8486	0.219569	0.152932	0.200538	23.6956	0.019031	23.6956	35.9311	43.1581	0.454312	0.545688	-0.0913769	20.9743	1.98272	28.6995	1.72055	43.6373	2.66011
Male #	7	23	CRNLRAS05.C3D	IO	0		-11.7989	0.946392	-11.4978	0.543702	C7 - T4	24.1	7.1	T7 - L5	12.6	0.8	T1 - T12	61.4	3.1	T12 - S1	54.8	0.6	6.55451	0.899728	8.8117	0.202401	-2.25719	0.697328	2.25719	38.6816	41.23	0.484055	0.515945	-0.0318899	53.0373	1.51013	43.56	1.34663	57.1291	1.07552
Male #	7	23	CRNLRAW06.C3D	WCO	14	Left	-5.73583	0.630906	-2.50977	3.69106	C7 - T4	8.6	0.3	T7 - T11	5.4	0.8	T1 - T12	55.9	3.4	T12 - S2	62	1.9	-8.25019	0.658831	2.01136	0.303944	-10.2615	0.354887	10.2615	37.9491	42.3216	0.472764	0.527236	-0.0544717	46.8962	2.42991	41.4632	1.11442	54.8748	4.15662
Male #	8	21	CSLBRAS05.C3D	IO	0		-13.6725	1.66737	-11.5066	4.69771	C7 - T5	10.8	0.3	T10 - L4	10.4	0.1	T2 - T12	49.4	1	T12 - S3	40.2	0.5	4.22153	0.621086	6.66788	0.270146	-2.44635	0.35094	2.44635	40.8841	37.6719	0.520445	0.479555	0.0408896	36.8559	1.11082	47.3978	0.478597	50.3248	1.14173
Male #	8	21	CSLBRAW03.C3D	WCO	8	Left	-3.19813	1.26563	0.527579	2.58786	C7 - T5	12	1	L4 - S3	9.2	0.9	T2 - T12	55.8	2.4	T12 - S1	43	2.6	-4.38297	0.724189	0.625509	0.397125	-5.00848	0.327064	5.00848	37.2248	39.6153	0.484445	0.515555	-0.0311098	41.3463	1.32758	53.4192	2.21164	54.716	2.32996
Male #	9	23	CTNM2AS05.C3D	IO	0		-3.79076	1.1364	-13.1183	1.31216	T2 - T6	16.2	1.3	T9 - T12	14.5	1	T2 - T12	41.6	1.1	T12 - S3	24.3	2.3	-7.65858	0.43273	4.93018	0.11399	-12.5888	0.31874	12.5888	50.7662	40.0103	0.559244	0.440756	0.118487	23.6895	1.00538	36.0899	0.889093	37.836	1.94351
Male #	9	23	CTNM2AW11.C3D	WCO	10	Left	-4.8011	0.402902	-4.57776	1.59511	T2 - T6	21.8	3	T9 - T12	15.9	1.6	T1 - T12	52.2	5.7	T12 - S3	27.3	3.2	-16.5655	0.762186	-0.0303132	0.26553	-16.5352	0.496656	16.5352	49.5447	41.3625	0.545003	0.454997	0.0900063	25.5387	1.91301	38.8704	0.626782	42.3648	3.36416
Male #	10	32	CHRGSAS05.C3D	IO	0		-7.83045	0.437531	-15.4746	0.870198	L4 - S3	6.8	2.9	C7 - T10	6.8	4.1	T2 - T11	31.5	2.6	T11 - S1	25.6	1	13.9111	0.226037	-3.68228	0.134851	17.5934	0.0911857	17.5934	41.0508	34.5846	0.542745	0.457255	0.0854909	21.6282	1.22512	21.3835	1.54488	25.5101	2.37334
Male #	10	32	CHRGSAW05.C3D	WCO	6	Right	-4.56013	1.50797	-1.48063	1.68574	C7 - T8	9	3.8	L1 - S3	2.8	2.2	T1 - T10	37	2.4	T10 - S1	27.4	1	18.8494	0.311598	-1.18939	0.207113	20.0388	0.104485	20.0388	37.6404	39.6683	0.486885	0.513115	-0.0262308	21.7507	1.89843	18.1027	1.47566	23.8837	6.44088
Male #	11	25	CCCFRAS05.C3D	IO	0		2.95024	0.770382	7.85306	1.92713	L3 - S1	14.2	0.6	T7 - L3	13.4	0.5	T1 - T12	53.6	4.9	T12 - L5	33	0.3	1.55375	0.720456	-6.83573	0.370368	8.38948	0.350088	8.38948	47.6509	52.0316	0.478026	0.521974	-0.0439472	31.586	0.828386	42.9233	0.539463	46.9708	6.38495
Male #	11	25	CCCFRAW07.C3D	WCO	12	Right	-3.86923	1.44052	0.64063	1.60062	C7 - T4	13.1	6.8	T8 - L2	8	0.2	T2 - T12	54.7	1.6	T12 - L5	32.2	2.9	12.4264	0.760307	-3.04015	0.449676	15.4666	0.310631	15.4666	49.1745	50.9193	0.491284	0.508716	-0.0174318	30.729	2.97114	46.4845	1.69563	52.3427	4.51687
Male #	12	22	CLNDGBS06.C3D	IO	0		-1.02654	0.936309	-4.51417	1.08609	C7 - T4	12.8	3.7	T7 - L3	9.1	1.8	T1 - T11	47.2	1.6	T11 - L5	27.3	1.4	-4.94354	0.703445	-6.19958	0.150824	1.25603	0.552621	1.25603	42.8444	38.1995	0.528656	0.471344	0.0573129	24.714	1.65557	29.0984	1.64251	45.4846	1.88344
Male #	12	22	CLNDGBW05.C3D	WCO	10	Right	-4.48712	0.182259	-1.24409	2.52365	C7 - T4	11.2	1.7	T7 - L4	10.5	0.3	T1 - T11	44.7	2.3	T11 - S3	24	2.2	4.19174	0.151976	-1.59275	0.355175	5.7845	0.203199	5.7845	41.785	39.7692	0.512358	0.487642	0.0247161	23.939	1.49595	28.4128	0.848692	43.9912	2.09033
Male #	13	31	CLLRSBS05.C3D	IO	0		4.3118	0.800745	-10.7517	0.634762	C7 - S3	7	3		0	0	T1 - L1	47.7	3.8	L1 - S3	32.3	2.7	-10.0319	0.466018	-5.98956	0.287434	-4.04233	0.178584	4.04233	47.2507	39.8628	0.542404	0.457596	0.084808	25.9347	1.23311	26.0847	1.78644	36.9955	2.07029
Male #	13	31	CLLRSBW09.C3D	WCO	10	Right	-0.946197	0.949167	-0.322945	1.24582	C7 - S3	11.4	4		0	0	T1 - T12	42	2.4	T12 - S3	40	3.2	-1.10804	0.88612	-0.702091	0.316982	-0.405946	0.569138	0.405946	40.9263	45.2721	0.474792	0.525208	-0.0504164	31.3461	1.96011	27.8581	1.31338	41.6613	3.44887
Male #	14	25	CPPGNAS05.C3D	IO	0		-1.7304	2.1092	6.70555	5.43965	T1 - T9	9.8	1.2	T9 - L3	5.8	0.7	T2 - T10	44.9	1.1	T10 - S3	35.2	3	4.24862	0.695382	-4.64224	0.177848	8.89086	0.517534	8.89086	37.6358	36.7215	0.506148	0.493852	0.0122955	27.9993	1.37211	31.3324	2.20001	37.7186	2.7739
Male #	14	25	CPPGNAW06.C3D	WCO	6	Right	-7.48307	1.33647	-0.915159	3.63523	T1 - T9	6.8	3.4	L2 - S3	3.1	2	T2 - T11	50.8	2	T11 - S1	49	1.3	14.5175	0.603491	0.0515917	0.197951	14.4659	0.40554	14.4659	36.0593	36.9588	0.49384	0.50616	-0.0123197	40.8313	2.98449	36.8936	1.61735	42.9821	2.72317
Male #	15	21	DNGCPAS05.C3D	IO	0		-4.41172	0.439623	-12.7451	0.528416	C7 - S3	14.8	8.7		0	0	T1 - T11	48.7	7.1	T11 - S3	28.9	1.8	12.3548	1.1364	4.48072	0.304325	7.87404	0.832074	7.87404	42.3031	39.6476	0.516202	0.483798	0.032404	25.8927	0.878986	37.7095	1.21516	45.0214	1.46362
Male #	15	21	DNGCPAW05.C3D	WCO	8	Left	-1.0133	2.42128	-0.690171	2.73443	C7 - T11	10.8	4.7	T11 - L5	6	2	T1 - T11	47.6	1.6	T11 - S3	30.5	3.3	2.94355	0.39933	-0.304435	0.336291	3.24798	0.0630399	3.24798	44.6624	40.6081	0.523773	0.476227	0.0475468	27.7487	0.676792	36.5841	1.96236	43.2809	3.76999
Male #	16	29	DRAGBAS05.C3D	IO	0		0.23365	1.82934	-4.54547	3.37128	T7 - T11	10.5	0.3	T11 - S1	7.7	0.7	T2 - T12	25.2	5.1	T12 - S3	12.5	5.1	-7.9745	0.308963	-4.10062	0.232593	-3.87388	0.07637	3.87388	33.1193	32.0611	0.508118	0.491882	0.0162357	9.71764	2.5074	20.9971	1.80107	24.4093	7.99271
Male #	16	29	DRAGBAW05.C3D	WCO	10	Right	0.780421	2.51816	-1.62057	0.730037	T7 - T11	9.9	0.7	T4 - T7	8	0.7	T2 - T12	21.8	1.5	T12 - S3	14.4	1.8	-2.51496	0.701216	-0.825317	0.411958	-1.68964	0.289258	1.68964	33.3385	33.1245	0.50161	0.49839	0.00322074	9.51083	0.693659	18.3078	1.56943	21.4457	1.08196
Male #	17	27	DSNLDBS06.C3D	IO	0		-9.40989	0.382091	-12.8684	0.912008	T9 - L1	10	0.4	L1 - L5	8.6	0.9	C7 - T12	62.1	2.7	T12 - S3	51	2.6	-12.5254	0.449988	-8.51988	0.27722	-4.00551	0.172768	4.00551	39.9067	38.4619	0.509218	0.490782	0.0184357	36.0041	2.04333	36.1874	1.26323	57.827	2.38458
Male #	17	27	DSNLDBW05.C3D	WCO	10	Right	-6.61488	2.0373	-8.91028	2.19618	T9 - L1	8.9	0.9	L1 - L5	5.7	0.5	C7 - T12	64.6	0.3	T12 - S3	53.2	1.8	-5.38727	0.521236	-4.28315	0.409381	-1.10411	0.111856	1.10411	35.9752	41.0046	0.467333	0.532667	-0.0653336	39.2379	0.880735	37.0983	0.816057	61.2684	0.751711
Male #	18	24	DCSMNAS05.C3D	IO	0		4.96408	0.573004	-31.5099	2.64163	T6 - T11	15.9	0.3	T11 - L4	13.7	0.2	T1 - T11	47.8	2.8	T11 - S3	39.9	2.4	-11.7433	0.524037	-7.40455	0.294494	-4.33877	0.229543	4.33877	35.4727	43.4385	0.449526	0.550474	-0.100947	31.126	1.62715	38.9276	0.498723	48.0084	0.663006
Male #	18	24	DCSMNAW06.C3D	WCO	18	Right	1.76936	0.461923	-3.11996	1.85231	T6 - T12	14.8	0.9	T12 - L4	9.2	0.9	T1 - T11	44.7	1	T11 - S3	39.3	1	-2.31124	0.394233	-1.99952	0.0654107	-0.311721	0.328822	0.311721	45.3208	33.1993	0.577187	0.422813	0.154374	26.1463	1.96336	36.7179	0.771939	46.0389	1.42478
Male #	19	25	DGNSLAS06.C3D	IO	0		0.682672	0.431712	-2.60945	2.21857	T10 - L4	6.9	0.5	C7 - T5	5.6	3.2	T1 - T12	42.5	0.7	T12 - S3	35.4	1.4	-3.03225	0.37522	-6.08139	0.232323	3.04914	0.142897	3.04914	46.0008	56.9589	0.446784	0.553216	-0.106431	17.0915	0.82744	27.7049	0.909162	41.3343	1.09994
Male #	19	25	DGNSLAW05.C3D	WCO	10	Right	-5.76065	0.924474	-12.4681	2.45185	T10 - L5	8.1	0.6	C7 - T5	5.8	2.7	T1 - T12	44.7	1.1	T12 - S3	34.7	4.1	5.59056	0.726358	-1.70307	0.176407	7.29363	0.549951	7.29363	48.8002	56.7311	0.462424	0.537576	-0.0751525	18.1192	1.42089	29.0651	0.920827	42.8277	1.8004
Male #	20	22	DLDRMAS06.C3D	IO	0		-9.39298	0.834722	-2.37191	2.87271	C7 - T6	12.6	1.6	T10 - L2	12.2	0.5	C7 - T11	50	5.1	T11 - L4	26.7	1.3	10.1362	0.42709	-0.350323	0.35978	10.4865	0.0673107	10.4865	42.3402	42.5889	0.498536	0.501464	-0.00292856	26.8769	1.32085	36.2319	1.08911	50.2788	2.82969
Male #	21	22	DMGMTAS11.C3D	IO	0		0.166199	1.00003	-2.37383	2.26056	C7 - S3	8.8	1.5		0	0	C7 - T10	52.8	3.7	T10 - S2	49.2	3.1	-2.83319	0.38482	4.23747	0.198955	-7.07066	0.185865	7.07066	33.46	38.6049	0.464304	0.535696	-0.0713917	41.2715	2.81941	34.7276	0.654546	49.0304	2.30666
Male #	21	22	DMGMTAW05.C3D	WCO	8	Left	2.64482	0.532774	-0.830077	2.93827	C7 - S3	6.6	3.9		0	0	C7 - T10	50	5.8	T10 - S2	50.6	3.8	-10.5832	0.32709	0.187944	0.27262	-10.7712	0.05447	10.7712	35.2933	37.1493	0.48719	0.51281	-0.0256208	41.1366	1.38634	33.776	1.44461	47.7658	2.82411
Male #	22	22	DMZSMAS06.C3D	IO	0		-7.53035	1.50505	-12.3742	3.7953	T3 - T7	8.3	0.3	C7 - T3	7.4	0.7	T1 - T11	28.6	2.7	T11 - S3	24	3.8	-10.4892	0.5354	2.7285	0.772665	-13.2177	0.237265	13.2177	42.9667	40.4481	0.515096	0.484904	0.0301928	20.6626	2.9522	16.5609	2.56433	26.6595	3.2411
Male #	22	22	DMZSMAW05.C3D	WCO	6	Left	0.220177	1.24952	1.44168	3.33925	C7 - T3	9.3	1.1	T3 - T7	7.7	0.6	T1 - T10	33.5	2.1	T10 - S3	28.4	0.9	-18.1551	0.547058	0.072985	0.260854	-18.2281	0.286204	18.2281	40.1758	42.691	0.484824	0.515176	-0.0303516	21.6204	2.4709	18.2279	2.64789	29.8248	3.16565
Male #	23	22	DPLM2AS06.C3D	IO	0		-0.81209	0.318328	-14.978	0.658168	T2 - T6	9.9	0.7	T6 - L3	9.6	0.8	C7 - T11	44.1	1.6	T11 - S3	30.2	1.3	-8.43116	0.199682	-4.45168	0.28308	-3.97948	0.083398	3.97948	40.7477	36.2479	0.529221	0.470779	0.0584421	29.8078	1.0211	29.2176	0.694651	43.9795	1.29167
Male #	23	22	DPLM2AW06.C3D	WCO	10	Right	-1.4779	1.06981	1.11327	2.52053	T6 - L3	11.1	1.4	T3 - T6	10.3	0.5	C7 - T11	43	2.3	T11 - S3	28.7	2.2	-2.75249	0.111597	-0.116383	0.131964	-2.6361	0.0203669	2.6361	36.5001	41.1605	0.469995	0.530005	-0.0600105	28.0711	1.36956	27.71	3.08615	41.5474	1.68949
Male #	24	23	DSNFDAS05.C3D	IO	0		5.93584	0.652677	-8.17111	1.81228	T1 - L1	12.4	1.8	L1 - S3	3.4	1.4	T1 - T9	42.2	0.7	T9 - L4	30.1	1.2	-12.7092	0.693654	-3.383	0.148985	-9.32622	0.54467	9.32622	36.9681	32.8047	0.529835	0.470165	0.0596701	16.4826	1.3166	17.0994	1.48622	29.4581	0.902142
Male #	24	23	DSNFDAW04.C3D	WCO	8	Right	1.6753	0.541246	-2.2664	2.60224	T1 - T12	11	1.1	T12 - S3	5	0.3	T1 - T9	44.9	3.4	T9 - L4	31.5	1.1	-6.01944	0.623933	0.247585	0.146421	-6.26703	0.477512	6.26703	35.5301	35.2482	0.501991	0.498009	0.003983	18.3017	2.21655	19.7711	3.66728	34.0791	5.07221
Male #	25	27	DDJRDAS05.C3D	IO	0		4.24138	1.07535	-9.06665	1.58104	C7 - T3	21.5	0.3	L1 - L5	10.9	0.5	T2 - L1	34.6	0.9	L1 - S2	35.9	1.2	-19.0364	0.263264	-6.21628	0.251151	-12.8202	0.0121131	12.8202	36.6474	37.7818	0.492379	0.507621	-0.0152412	31.0485	0.850144	31.5506	1.28185	27.5187	3.9154
Male #	26	27	FRRPRAS05.C3D	IO	0		-2.20456	0.497532	-9.99164	1.2036	L1 - S1	7.7	0.8	C7 - T4	5.6	9.4	T2 - T11	46.7	1.4	T11 - S3	41	4.1	-3.86583	0.598675	-7.93082	0.252858	4.06499	0.345816	4.06499	42.8789	36.3493	0.541208	0.458792	0.0824152	41.0638	2.19542	41.6087	1.91101	45.5251	3.32449
Male #	27	21	FLGDGBS05.C3D	IO	0		-4.64171	0.986933	-1.53103	4.19661	T7 - T12	16.5	4.7	T3 - T7	15.3	2.2	T1 - T10	44.8	2.5	T10 - S3	34.6	3.5	0.869245	0.362456	3.21097	0.120222	-2.34173	0.242235	2.34173	29.4616	31.8852	0.480247	0.519753	-0.0395067	24.5644	1.17821	26.7823	2.29136	35.3365	2.10749
Male #	27	21	FLGDGBW03.C3D	WCO	6	Left	0.841057	0.326403	1.75847	2.17316	T7 - T12	18.5	0.2	T12 - L4	15	0.4	T1 - T11	39.5	0.9	T11 - S3	28.4	7.6	-5.76806	0.155903	0.394344	0.0854613	-6.1624	0.0704414	6.1624	29.7203	31.5558	0.485023	0.514977	-0.0299539	22.5559	2.14399	25.4477	2.11567	31.9952	4.96042
Male #	28	20	GLNFRAS05.C3D	IO	0		-4.36107	1.62365	-13.2893	4.82178	T8 - L4	8.3	0.3	C7 - T4	4	0.8	T1 - T12	59.5	2.1	T12 - S3	37.5	3.1	9.7761	0.50117	4.60081	0.131525	5.17529	0.369645	5.17529	45.9521	44.6764	0.507038	0.492962	0.014076	34.9348	0.915775	44.4219	1.14852	56.9989	2.56174
Male #	28	20	GLNFRAW06.C3D	WCO	8	Left	-1.36805	2.20711	-1.47671	3.27897	C7 - L3	9.1	1.4	L3 - S3	4.2	3.4	T1 - T12	57.9	1	T12 - S3	38.7	3.9	3.64206	0.485705	1.65599	0.201573	1.98607	0.284132	1.98607	45.9779	45.1967	0.504284	0.495716	0.00856839	35.2599	1.18956	41.5554	1.95324	56.3276	2.13557
Male #	29	24	GNCFDAS05.C3D	IO	0		-16.1127	0.856712	-16.935	1.8426	L3 - S2	2.8	0.6	C7 - L3	1	0.5	T1 - T12	36.9	3.3	T12 - S3	21.5	4.8	7.02558	0.541195	6.2394	0.301797	0.786178	0.239398	0.786178						20.8522	2.63817	29.7024	1.60089	37.7727	3.94962
Male #	29	24	GNCFDAW07.C3D	WCO	6	Left	-12.8356	0.486213	-11.2177	2.15351	C7 - L1	3.5	3.1	L1 - S2	0.8	0.6	T1 - T12	40.5	0.7	T12 - S3	18.2	1.3	-0.372787	0.393175	2.73775	0.221941	-3.11053	0.171234	3.11053						21.9854	2.33861	32.7965	0.738637	35.705	1.86365
Male #	30	20	GRDMRAS05.C3D	IO	0		-21.9128	0.210379	-11.9392	0.228819	C7 - L5	18.1	14.7		0	0	T1 - T12	67.9	0.6	T12 - S3	36.8	1.2	29.9401	0.221138	8.35889	0.136354	21.5813	0.0847831	21.5813	47.15	48.6021	0.492417	0.507583	-0.0151659	35.0275	0.582642	47.809	0.885021	60.5581	0.90858
Male #	30	20	GRDMRAW05.C3D	WCO	10	Left	-14.4753	1.11342	-7.98394	3.28587	C7 - T3	11.4	6.9	T8 - T12	8.2	0.7	T1 - T11	59	1.9	T11 - S3	35.9	2.1	17.0712	0.866454	3.15463	0.111478	13.9166	0.754976	13.9166	47.8584	46.8437	0.505357	0.494643	0.010714	34.8539	1.3271	46.5525	1.24537	58.6027	2.4574
Male #	31	22	GRDNTAS05.C3D	IO	0		-8.84579	0.423671	-21.4489	0.724232	T5 - L3	14	1.1	L3 - S3	5.3	0.5	T1 - T11	49.3	2.7	T11 - S3	24.4	2.2	0.0271847	0.2479	-2.32101	0.288958	2.3482	0.0410574	2.3482	44.6466	37.5729	0.543017	0.456983	0.0860335	21.0366	1.67551	35.8208	0.916178	48.469	3.47959
Male #	31	22	GRDNTAW05.C3D	WCO	6	Right	-9.85694	0.838206	-12.987	5.42694	T5 - L2	12.7	1.3	T1 - T5	5.5	0.6	C7 - T10	44	5.9	T10 - S3	25.3	3.6	2.83173	1.05943	-0.264631	0.141996	3.09636	0.917435	3.09636	40.7303	41.1738	0.497293	0.502707	-0.00541463	24.2743	2.27764	29.9568	1.83096	42.6852	3.64231
Male #	32	20	GFFFRAS05.C3D	IO	0		4.40686	1.23329	-0.889311	2.71542	C7 - T3	10.9	1.6	T3 - T8	9.4	0.3	T1 - T12	41.4	3	T12 - S2	29.7	0.9	3.62267	0.489531	5.52795	0.225077	-1.90528	0.264453	1.90528	36.5917	35.677	0.506328	0.493672	0.0126565	26.5681	1.39138	27.6142	0.901041	41.4448	3.04356
Male #	32	20	GFFFRAW05.C3D	WCO	10	Left	6.11534	0.694835	-3.85102	1.96114	C7 - T3	10.5	1.2	T3 - T8	9.3	0.2	T1 - T12	44	2.5	T12 - S2	34.7	2.6	-3.8321	0.423989	1.40276	0.304703	-5.23486	0.119286	5.23486	38.1816	34.6684	0.524113	0.475887	0.0482252	29.3218	1.31976	28.1109	1.05548	44.0491	2.46873
Male #	33	32	NCRDNAS05.C3D	IO	0		-9.2815	0.436615	-21.7342	4.10646	T2 - T8	6.1	1.7	T8 - L2	4.9	1	T1 - T12	40.7	4.6	T12 - S3	12.8	0.6	7.65406	0.326454	0.894181	0.245557	6.75988	0.0808973	6.75988	54.2567	48.878	0.526076	0.473924	0.0521522	12.7185	1.94864	18.9898	1.44761	35.5857	1.40443
Male #	33	32	NCRDNAW05.C3D	WCO	6	Left	-2.39969	0.631131	-1.86935	2.45474	T2 - T8	8.2	0.6	T8 - L2	5.6	0.3	T1 - T12	37.4	3.5	T12 - S3	14.7	1.3	0.288338	0.209809	-2.25065	0.129677	2.53899	0.0801318	2.53899	49.085	54.736	0.472785	0.527215	-0.0544297	15.1148	0.892283	19.9558	1.38666	35.2042	0.957119
Male #	34	24	LRRNCAS10.C3D	IO	0		-4.56597	1.41331	-18.146	5.58954	T6 - T9	14.7	0.4	T9 - L5	10.5	0.6	T2 - T10	41	0.6	T10 - S3	35.6	2.3	-1.43713	0.536553	-1.44108	0.145885	0.003948	0.390667	0.003948	37.5946	35.0429	0.517565	0.482435	0.0351291	18.5266	0.974428	34.4834	1.10774	33.9348	2.17229
Male #	34	24	LRRNCAW13.C3D	WCO	8	Right	-3.15979	1.3263	-6.52902	1.40752	T6 - T9	12.7	1.3	T9 - L5	8.5	1.4	T2 - T12	35.8	2	T12 - S3	32.6	5.2	2.23418	0.492823	1.34502	0.284154	0.889161	0.208669	0.889161	35.197	37.5898	0.483563	0.516437	-0.0328745	19.8907	1.55257	34.6919	0.943394	34.0698	3.36855
Male #	35	23	LVLMCAS05.C3D	IO	0		6.84836	0.875276	8.89472	1.98882	T2 - T12	22.9	3	T12 - L5	14.1	0.9	T2 - T12	54.6	1.1	T12 - S3	33.4	2.2	-12.6286	0.434449	-9.45601	0.297206	-3.17262	0.137243	3.17262	28.5844	28.441	0.501257	0.498743	0.00251449	24.8126	1.09855	43.2963	1.47158	54.0364	2.11188
Male #	35	23	LVLMCAW05.C3D	WCO	18	Right	1.21036	0.737233	3.86207	1.92671	T2 - T12	20.2	1.9	T12 - L4	10.3	0.6	T1 - T12	54.6	0.9	T12 - S3	34.7	1.1	2.29425	0.463681	-0.517636	0.231538	2.81188	0.232143	2.81188	28.7879	28.2485	0.504728	0.495272	0.00945676	24.2684	0.912722	42.2124	0.70076	55.7519	1.0098
Male #	36	22	LPRDNAS04.C3D	IO	0		-2.98369	1.40357	-17.7907	2.39162	T2 - T7	9.1	0.4	T7 - T12	6.6	0.3	T1 - T12	62.5	0.7	T12 - S2	43	1.1	5.432	0.368161	5.73118	0.593113	-0.299172	0.224952	0.299172	53.1637	47.8028	0.526548	0.473452	0.0530955	28.2349	1.65583	40.3125	0.447624	52.5668	3.38208
Male #	36	22	LPRDNAW06.C3D	WCO	6	Left	1.0898	1.24169	-0.769417	1.05887	T2 - T7	8.7	0.8	T7 - T12	7.2	0.2	T1 - T12	52.6	0.3	T12 - S2	42.5	3.1	-1.56646	0.503667	1.53537	0.328542	-3.10183	0.175125	3.10183	51.1531	49.8616	0.506393	0.493607	0.0127856	30.8865	0.593387	39.4926	1.19668	52.445	1.54048
Male #	37	27	MNGGVAS05.C3D	IO	0		-6.59858	0.987874	-18.277	1.87045	L3 - S3	9.3	4.9	T9 - L3	6.8	0.4	T1 - T10	40.6	2	T10 - S3	32.6	0.4	15.1119	0.650631	5.75556	0.281538	9.35631	0.369094	9.35631	39.8137	38.9767	0.505312	0.494688	0.0106231	30.2855	0.92103	24.1306	0.695945	40.572	2.26333
Male #	38	24	MRLL2AS05.C3D	IO	0		-13.0313	0.312996	-19.7276	2.76547	C7 - T8	4.1	0.9	T8 - T12	2	0.5	T2 - T12	33.7	1.5	T12 - S3	28.6	2.2	2.94195	0.394804	0.973148	0.237709	1.9688	0.157094	1.9688	46.6262	32.5047	0.589229	0.410771	0.178458	17.5039	1.78776	30.5578	0.868606	32.0016	2.22254
Male #	38	24	MRLL2AW05.C3D	WCO	8	Left	-6.93051	2.18934	-7.03826	4.68281	L1 - S3	6.7	3.3	C7 - L1	5.4	1	T2 - L1	36.4	0.3	L1 - S3	34.3	0.8	-5.04023	0.949665	-2.42734	0.252861	-2.61288	0.696804	2.61288	44.8552	32.8674	0.577119	0.422881	0.154238	16.1517	2.4457	31.6407	0.350468	35.2683	1.51634
Male #	39	29	MRNM2AS05.C3D	IO	0		-15.0232	0.729719	-25.7889	1.8179	C7 - T6	17.9	5.8	T9 - L3	9.1	1.4	T1 - L4	43.5	1.3	L4 - S3	23.8	2.7	6.41559	0.669259	6.12323	0.372207	0.292364	0.297052	0.292364	43.931	34.469	0.560344	0.439656	0.120689	4.0574	2.22838	25.0793	1.67977	35.8215	3.17896
Male #	40	22	MRZD2AS09.C3D	IO	0		-3.79688	0.365705	-2.89582	4.7382	T5 - T9	4.4	1	C7 - T5	3.5	0.3	C7 - T11	38	1.1	T11 - S3	50.3	1	5.79158	0.725316	5.17092	0.39791	0.620657	0.327406	0.620657	29.0484	30.5464	0.487432	0.512568	-0.0251368	42.7335	2.35801	22.722	0.941251	33.6058	2.0365
Male #	40	22	MRZD2AW05.C3D	WCO	6	Left	0.368511	0.792278	2.64071	4.6181	C7 - T4	3.4	1.5	T4 - T10	3	0.6	C7 - T10	46.5	9.8	T10 - S1	46.3	1.9	-0.278763	0.698724	2.32729	0.373365	-2.60605	0.32536	2.60605	27.0613	32.1735	0.456848	0.543152	-0.0863042	45.7844	1.56994	20.4315	0.719918	31.2819	1.83101
Male #	41	23	MNNLSAS05.C3D	IO	0		-0.444398	1.27689	0.807246	1.09774	L1 - S1	8.3	0.6	T2 - T7	6.7	0.6	T1 - T10	37.2	2.8	T10 - S1	30.2	1.9	-7.03151	0.575116	3.03718	0.377638	-10.0687	0.197478	10.0687	44.3077	45.0446	0.495876	0.504124	-0.00824701	25.14	1.62013	21.6954	2.06651	29.7026	1.28491
Male #	42	26	NGRFRAS05.C3D	IO	0		-1.05935	0.296466	2.07909	1.35163	C7 - T12	9.3	4.1	T12 - S1	8.9	1.2	T1 - T11	42.4	3.8	T11 - S3	45.6	3.9	-0.277928	0.381709	-6.89643	0.154349	6.6185	0.227359	6.6185	47.0686	51.4894	0.477573	0.522427	-0.044854	29.3256	1.22803	29.4836	1.1365	35.215	2.26988
Male #	42	26	NGRFRAW06.C3D	WCO	6	Right	-5.24653	0.931187	1.44486	1.92951	C7 - L1	6.1	4.4	L1 - S2	2.6	0.7	T2 - T11	37.3	1.8	T11 - S3	43.8	6.5	6.42094	0.232365	-5.03642	0.32065	11.4574	0.0882843	11.4574	46.8563	51.8652	0.474631	0.525369	-0.0507378	31.9325	2.11911	29.8337	1.52308	35.3781	2.85939
Male #	43	21	LVRGNAS06.C3D	IO	0		-5.72078	0.969571	-7.78877	2.26077	C7 - T3	11.4	1.8	T3 - T8	6	1	T1 - L2	59.5	2.1	L2 - S3	41.2	4	-6.09573	0.320099	2.74241	0.291435	-8.83814	0.0286648	8.83814						6.54785	2.13581	38.3786	0.609759	51.3406	3.52766
Male #	43	21	LVRGNAW05.C3D	WCO	0		-2.6692	0.922539	-3.38615	0.786014	C7 - T3	7.3	2.9	L2 - S2	7.2	2.9	T1 - L2	61.5	1.5	L2 - S3	42.3	2.1	-11.5978	0.175587	-0.0152055	0.322357	-11.5826	0.14677	11.5826						9.81994	0.663574	39.9879	1.51264	54.7229	1.99663
Male #	44	30	RLNNTAS05.C3D	IO	0		3.40812	0.799347	-4.22457	3.22004	C7 - T9	7.7	0.7	T9 - L4	6.9	0.5	T1 - T11	45.4	3.1	T11 - S1	30.7	1.5	-11.2232	0.734373	-6.77112	0.29968	-4.45209	0.434693	4.45209	42.9413	40.1164	0.517006	0.482994	0.0340123	28.5359	3.36988	32.1473	1.8349	46.7355	3.03649
Male #	44	30	RLNNTAW05.C3D	WCO	8	Right	-1.34987	0.342147	-1.9614	1.54548	T2 - T10	8.5	0.4	T10 - L1	6.3	0.9	C7 - T12	50.9	0.2	T12 - L4	34.3	0.7	-3.86702	7.65021e+18	-2.5188	-1.#QNAN	-1.34823	#VALUE!	1.34823	42.6639	40.5282	0.512836	0.487164	0.0256726	35.4936	1.09449	31.4891	1.17199	49.3726	1.40123
Male #	45	29	RLNGMAS05.C3D	IO	0		4.67432	0.596502	-17.2546	1.70878	C7 - T3	22.2	0.4	T3 - T7	9.8	0.2	T2 - T12	34.6	2.2	T12 - S3	26.9	4.8	-6.38709	4.32554	-5.89169	0.378372	-0.495399	3.94717	0.495399	42.5538	37.6916	0.530296	0.469704	0.0605916	14.412	1.74108	28.0346	0.668508	32.8312	2.31791
Male #	45	29	RLNGMAW06.C3D	WCO	8	Right	1.493	1.50613	-10.0234	1.86178	C7 - T3	25.5	2.4	T3 - T6	9.4	0.5	T2 - T12	34.8	2.7	T12 - S3	24.7	4.5	1.91719	0.933423	-2.41683	0.397078	4.33402	0.536345	4.33402	40.8343	40.5286	0.501879	0.498121	0.00375786	14.4022	1.06957	28.5591	1.4989	31.3734	1.44424
Male #	46	20	PLMGLAS05.C3D	IO	0		0.614575	0.933711	7.41626	3.00454	T2 - T11	13.5	3.4	T11 - L2	10.8	1.6	C7 - T10	42	3.1	T10 - S3	37.6	2.4	-1.49531	0.501987	1.00675	0.271489	-2.50206	0.230498	2.50206	35.3645	42.3403	0.455113	0.544887	-0.0897731	18.5506	1.58934	21.1278	1.19324	32.3953	0.920721
Male #	47	21	PLMMTAS05.C3D	IO	0		-11.4049	0.89267	-20.343	1.55032	L1 - S2	11.2	0.3	T9 - L1	5.7	0.7	T1 - T11	44.7	1.8	T11 - S1	35.1	1.9	16.5876	0.425876	6.74746	0.297483	9.84014	0.128393	9.84014	48.5459	46.1855	0.512458	0.487542	0.0249165	33.1086	1.50373	30.9216	1.30038	43.2234	4.24564
Male #	47	21	PLMMTAW05.C3D	WCO	14	Left	-6.65632	2.35991	0.193358	6.02672	L1 - S2	6.1	0.9	T9 - L1	5.6	0.4	T1 - T11	44	1.4	T11 - L5	34.9	1.4	4.32519	1.78666	1.8287	0.481816	2.49649	1.30484	2.49649	45.6345	50.1896	0.476232	0.523768	-0.047536	32.2919	1.17272	32.5561	0.918716	41.9698	2.68004
Male #	48	27	PLTTMAS05.C3D	IO	0		0.634407	0.667971	10.972	3.27788	T11 - L4	7.8	0.6	T7 - T11	4.8	0.7	T1 - T11	44.8	3	T11 - S3	27.6	3.3	-7.95356	0.461374	-4.56949	0.351649	-3.38407	0.109725	3.38407	29.6988	34.5235	0.462437	0.537563	-0.0751253	24.0046	1.29135	29.9329	0.618357	40.8496	2.83572
Male #	48	27	PLTTMAW05.C3D	WCO	10	Right	-4.42825	1.29283	0.458977	2.89177	T11 - L3	8.4	0.4	T7 - T11	6.2	0.2	T1 - T11	43.4	3.8	T11 - S3	26.7	3.5	1.35691	0.194482	0.0703625	0.407704	1.28655	0.213222	1.28655	32.1394	33.3946	0.490423	0.509577	-0.0191549	25.3315	2.59206	27.8414	1.54713	35.631	1.42679
Male #	49	34	PTRGNAS05.C3D	IO	0		-1.41746	0.48246	-1.93629	2.82595	C7 - S3	10.4	2.6		0	0	T1 - T12	41.8	3.9	T12 - L5	24.4	1.2	7.9705	0.269109	8.02748	0.25925	-0.056979	0.00985947	0.056979						24.367	1.15868	28.169	1.68229	40.1678	2.847
Male #	50	21	PRIGNAS05.C3D	IO	0		2.32975	0.682832	4.21502	2.20194	T9 - L1	13.7	1.2	T3 - T9	12	0.7	T1 - T11	45.3	0.8	T11 - S1	32.6	0.6	-4.40848	0.324292	-3.03444	0.307983	-1.37404	0.0163093	1.37404	39.8975	45.0661	0.469583	0.530417	-0.0608333	32.6281	1.952	33.7014	1.21119	44.938	0.904316
Male #	50	21	PRIGNAW10.C3D	WCO	8	Right	-0.890818	0.94234	-1.05022	2.99598	T9 - L1	13.6	1.5	T3 - T9	11.9	0.8	T1 - T11	44.9	2	T11 - L5	35.4	1.3	0.759386	0.62123	0.233416	0.422524	0.52597	0.198707	0.52597	43.255	43.1337	0.500702	0.499298	0.00140377	34.4699	1.95215	34.644	0.82781	44.5357	2.48008
Male #	51	30	REAMRAS05.C3D	IO	0		-0.371864	0.691622	9.85992	1.81527	L2 - S1	6.1	0.8	T8 - L2	4.8	0.3	T1 - T12	45.8	0.7	T12 - S3	34.5	1.3	-6.84351	0.440974	-3.82881	0.16517	-3.0147	0.275805	3.0147	39.0713	39.4493	0.497593	0.502407	-0.00481326	30.581	0.756135	31.8594	1.17259	45.763	0.683733
Male #	52	22	RMNMCAS05.C3D	IO	0		-5.50819	1.6318	-15.6798	1.1935	C7 - T4	9.1	2.7	T4 - T7	8.4	1.5	T1 - T12	55.5	4.8	T12 - S3	31.6	5	-2.18788	0.556879	-6.51505	0.314924	4.32717	0.241955	4.32717	37.8803	32.9252	0.534991	0.465009	0.0699818	29.194	1.40149	39.3477	0.940995	49.6746	2.39214
Male #	53	23	RMNVNAS13.C3D	IO	0		-3.99621	0.8806	-4.34877	2.16878	T1 - T10	6.7	1.8	L1 - L5	3.6	0.5	T4 - L2	28.9	0.4	L2 - S3	27.3	3.3	6.72597	0.317262	5.77401	0.306417	0.95196	0.010845	0.95196						9.59864	1.62124	25.8281	1.07006	16.6163	1.65506
Male #	54	24	RMNVNBS05.C3D	IO	0		-6.0952	0.568271	-6.3384	1.95741	T10 - L3	5.6	2.1	T6 - T10	4.7	1.2	T3 - L2	26.1	2	L2 - S3	26.7	2.2	-5.12676	0.312982	4.82315	0.144883	-9.94991	0.168099	9.94991	43.4817	41.3182	0.512756	0.487244	0.0255123	9.91971	1.06851	23.2622	1.79105	15.0557	1.55529
Male #	54	24	RMNVNBW05.C3D	WCO	8	Left	-4.09077	0.837236	-4.58263	4.68576	C7 - L4	3.1	1.4		0	0	T3 - L1	28.1	1	L1 - S3	29.4	1.9	-11.399	0.752213	0.62688	0.332151	-12.0259	0.420062	12.0259	43.3116	40.0063	0.519836	0.480164	0.0396714	15.2238	0.322865	26.6487	0.30987	18.3869	0.782171
Male #	55	33	STTNDAS04.C3D	IO	0		-6.02956	2.24243	-1.31038	5.05533	T8 - L4	6.2	0.3	T3 - T8	4.2	0.8	T2 - T11	41	3	T11 - S3	26.9	0.7	6.5722	0.318548	5.69434	0.0457892	0.87786	0.272759	0.87786	33.9198	35.9743	0.485302	0.514698	-0.0293956	34.1151	2.1266	35.3727	1.30611	46.4897	2.66719
Male #	55	33	STTNDAW05.C3D	WCO	8	Left	-0.550473	0.719067	-2.28247	2.1573	T3 - T8	6.1	0.4	T8 - L2	5.9	0.1	T2 - T11	40.5	3.2	T11 - S3	27.4	1	-2.62642	0.303378	1.79727	0.133731	-4.4237	0.169647	4.4237	35.5881	35.1415	0.503157	0.496843	0.00631362	20.7034	2.75131	33.7199	0.400012	36.5329	3.55894
Male #	56	22	SNTNDBS06.C3D	IO	0		9.49084	2.92626	25.1452	8.02379	C7 - T12	6.6	4.7	T12 - L5	3.5	0.6	T2 - T12	46.6	0.5	T12 - S3	21.9	3.7	-9.89728	1.156	-6.19759	0.547697	-3.69969	0.608299	3.69969	36.4385	46.449	0.439614	0.560386	-0.120772	19.2335	1.69564	37.9149	0.966947	44.9093	3.04238
Male #	56	22	SNTNDBW05.C3D	WCO	8	Right	4.22843	0.465753	-0.420152	2.90701	C7 - S3	1.9	0.8		0	0	T2 - T12	47.2	1.1	T12 - S3	24.4	3.7	1.05002	0.258517	-0.454862	0.163577	1.50488	0.0949398	1.50488	40.6696	41.3757	0.495697	0.504303	-0.00860683	22.7707	1.44513	38.3342	0.798048	44.6063	2.25362
Male #	57	20	SNTDMAS05.C3D	IO	0		-8.49797	1.46959	10.7537	2.39784	C7 - T6	13.6	6	T6 - T9	9.6	2.3	T1 - T12	49.5	4.2	T12 - S3	28.1	3.2	9.34081	0.646013	6.22366	0.387147	3.11716	0.258866	3.11716	40.3502	49.4766	0.4492	0.5508	-0.1016	20.373	0.748138	40.343	1.6148	44.0812	2.43576
Male #	58	29	SCRDRAS06.C3D	IO	0		0.286293	0.63926	-9.7973	1.53957	L1 - L5	26.1	2.1	T9 - L1	15.9	1.2	C7 - T11	45.4	1.1	T11 - S3	36.9	0.9	-6.02877	0.247462	-5.09289	0.0659458	-0.935879	0.181517	0.935879	36.1068	37.8231	0.488393	0.511607	-0.0232146	25.6133	1.17186	34.2619	0.272912	54.0021	0.784954
Male #	58	29	SCRDRAW05.C3D	WCO	10	Right	-3.53698	0.995551	-0.813021	1.49315	L1 - L5	26.8	2.5	C7 - T3	22.6	18.8	C7 - T11	47	0.8	T11 - S3	38.1	1.3	3.62749	0.71486	-1.45071	0.220152	5.0782	0.494709	5.0782	34.0183	41.7394	0.449041	0.550959	-0.101919	26.0176	1.64391	34.0482	0.682805	54.4739	1.02361
Male #	59	35	SCCSLAS05.C3D	IO	0		2.56177	0.774968	13.1058	0.566885	T11 - L3	7.9	0.6	T1 - T5	7.5	0.8	T1 - T10	63.6	3.2	T10 - S3	30.9	3.8	-2.25215	3.23849	-3.72392	0.379061	1.47178	2.85943	1.47178	40.6156	45.5735	0.471238	0.528762	-0.0575234	24.7439	2.51846	37.6716	6.66406	46.0925	4.83586
Male #	59	35	SCCSLAW05.C3D	WCO	14	Right	-3.49506	1.36196	-0.0973605	2.12252	T8 - T12	8.7	2	T12 - L3	7	1	T1 - T10	63	3.5	T10 - S3	33.2	3	12.0913	1.29914	1.51775	0.186714	10.5736	1.11242	10.5736	41.8687	45.2874	0.480387	0.519613	-0.0392259	26.2011	1.59761	34.8526	4.08509	45.1793	4.07127
Male #	60	23	SRNLRAS05.C3D	IO	0		-1.09588	0.344505	-2.89935	1.50745	C7 - T3	10.1	1.8	T3 - T8	5.2	0.3	T2 - T12	44.2	1.6	T12 - S3	26.1	2.3	6.35386	0.486209	-0.285278	0.0429292	6.63914	0.443279	6.63914	37.4853	40.1948	0.48256	0.51744	-0.0348796	23.9488	1.07463	35.8518	1.92858	41.8393	1.85652
Male #	61	21	STRGNAS05.C3D	IO	0		-13.0473	1.16229	-25.0867	3.77192	C7 - T4	11.9	1.2	T4 - T7	4.7	0.2	T2 - T12	48.7	1.1	T12 - S2	30.1	0.8	16.208	0.330907	5.11853	0.583111	11.0894	0.252204	11.0894	50.2585	42.1986	0.543587	0.456413	0.0871747	28.5139	0.476522	37.0135	0.873082	47.7298	1.69312
Male #	61	21	STRGNAW07.C3D	WCO	10	Left	-6.74925	1.54652	-4.50014	8.53397	C7 - T4	14.7	8.1	T12 - L5	6.3	0.4	T2 - T11	50.8	1.8	T11 - S2	34.4	1.7	3.98995	0.628706	-0.858374	0.226373	4.84832	0.402333	4.84832	44.7596	49.3128	0.4758	0.5242	-0.0484003	32.0235	1.43186	39.3433	1.17049	48.0184	2.77951
Male #	62	27	SLPRBAS05.C3D	IO	0		-2.71521	0.533234	-8.90468	1.96803	C7 - T4	18.7	5.6	T4 - T7	11.6	3.2	T2 - T12	51	1.5	T12 - S3	28.9	1.3	-3.29385	0.585751	5.63957	0.164161	-8.93342	0.42159	8.93342	45.2154	48.0353	0.48488	0.51512	-0.03024	30.4828	0.48094	43.1109	0.745373	48.3012	0.75028
Male #	62	27	SLPRBAW05.C3D	WCO	8	Left	-0.79846	1.40779	-5.47366	1.11304	C7 - L1	5.4	1.2	L1 - S3	4.3	3.4	T2 - T12	47	0.4	T12 - S3	27.5	1	-11.8516	0.621494	1.12046	0.240922	-12.9721	0.380572	12.9721	45.092	48.2162	0.483259	0.516741	-0.033482	29.2075	0.483465	42.13	1.05393	47.6477	0.248395
Male #	63	22	TNGMTAS05.C3D	IO	0		17.7321	0.625767	5.40483	0.953153	T3 - T8	22.9	1.5	T8 - T12	16.1	1.8	T2 - L2	38.9	2.6	L2 - S2	34.1	3.4	-3.7297	0.0901509	-5.96908	0.287232	2.23937	0.197081	2.23937	37.8898	37.6625	0.501505	0.498495	0.00300931	5.14932	1.5423	18.4925	2.06193	22.3721	2.57471
Male #	63	22	TNGMTAW07.C3D	WCO	10	Right	8.98887	3.13196	-1.30371	3.39584	T3 - T8	20.3	1.5	T8 - T12	14.6	1.5	T2 - L2	36.5	1.9	L2 - S2	34.7	2.5	5.59537	1.01877	-0.544543	0.462385	6.13991	0.556385	6.13991	40.0674	37.4926	0.516598	0.483402	0.0331969	8.73423	0.523948	18.9656	0.862547	23.7921	1.92435
Male #	64	25	RBNFBAS05.C3D	IO	0		1.79264	0.586779	-3.53042	0.839953	C7 - T8	5.6	3.1	L2 - S3	5.4	2.8	T3 - T12	33.8	2.7	T12 - S3	35.1	4	-4.75474	0.586161	-2.72489	0.205898	-2.02985	0.380263	2.02985	47.654	48.7053	0.494545	0.505455	-0.0109105	28.0441	2.53025	34.2228	1.21036	36.0499	3.55534
Male #	64	25	RBNFBAW05.C3D	WCO	6	Right	-3.91255	0.736537	-2.3954	1.98583	C7 - S3	5.7	2		0	0	T2 - T12	31.2	2.1	T12 - S3	29.2	4.7	-0.443303	0.37943	-2.10185	0.138958	1.65855	0.240472	1.65855	46.9775	48.9868	0.489531	0.510469	-0.0209383	24.8822	1.57888	33.6376	0.781075	34.135	2.19698
Male #	65	21	VLLSTAS05.C3D	IO	0		-6.74434	0.628584	-0.0336249	0.669976	C7 - T12	10.7	8.7	T12 - L3	8.5	1.1	T2 - T11	43.7	1.5	T11 - L5	42.2	1.4	4.93735	0.519808	4.01579	0.230423	0.921563	0.289385	0.921563	37.206	37.1567	0.500332	0.499668	0.000663505	41.4579	1.1237	43.5262	0.655476	45.7899	2.92239
Male #	65	21	VLLSTAW05.C3D	WCO	8	Left	1.52051	0.945988	-2.93545	1.53808	C7 - T12	15.2	5.1	T12 - L3	8.6	0.6	T1 - T11	53.8	3.3	T11 - L4	41.7	0.9	-4.34817	0.511473	0.643498	0.0581723	-4.99167	0.453301	4.99167	39.5307	35.237	0.528713	0.471287	0.057427	40.1539	0.83802	41.8718	0.796091	47.8883	1.62582
Male #	66	25	VLPLSAS05.C3D	IO	0		-1.0252	0.454351	27.8563	2.98161	C7 - T12	4.8	0.9	T12 - L5	4.2	0.4	T1 - T11	37.5	2.7	T11 - S3	38.9	2.6	2.23949	0.250473	-3.27433	0.359876	5.51383	0.109403	5.51383						30.0567	1.29425	27.819	0.43082	35.1258	1.20206
Male #	67	25	YZBYDAS06.C3D	IO	0		-7.4397	0.874953	-9.29456	2.61308	C7 - L5	5.8	0.4		0	0	T1 - T12	46.5	2.7	T12 - S3	41.4	4.8	10.0336	0.181745	4.01092	0.210969	6.02267	0.0292242	6.02267	47.3135	44.3184	0.516343	0.483657	0.0326857	34.1151	2.1266	35.3727	1.30611	46.4897	2.66719
Male #	67	25	YZBYDAW05.C3D	WCO	12	Left	1.06264	0.317669	-1.10719	2.08817	C7 - T11	6.1	0.6	T11 - S1	3.3	0.4	T1 - T12	43.9	2.4	T12 - S3	39.5	4.1	-7.52119	0.683252	-0.134446	0.247519	-7.38675	0.435733	7.38675	47.7906	43.4966	0.523519	0.476481	0.0470385	35.7234	2.32611	35.2631	1.639	43.878	2.35059

## Sheet: Females all trials
Subject	Number	Age	File name	Type	Wedge Size	Wedge Side	ASO	ASO S.D.	AGO	AGO S.D.	CA1 Limit Vertebrae	CA1	CA1 S.D.	CA2 Limit Vertebrae	CA2	CA2 S.D.	Thoracic Kyphosis Limit Vertebrae	TKA	TKA S.D.	Lumbar Lordosis Limit Vertebrae	LLA	LLA S.D.	ΔASIS	ΔASIS S.D.	ΔPSIS	ΔPSIS S.D.	PT	PT S.D.	|PT|	Left_PL_Load (kgf)	Right_PL_Load (kgf)	Left_PL_Load (BW %)	Right_PL_Load (BW %)	ΔUL (Left - Right)	T12-L5 (angle deg)	T12-L5 S.D. (angle deg)	T4-T12 (angle deg)	T4-T12 S.D. (angle deg)	T1-T12 (angle deg)	T1-T12 S.D. (angle deg)
Female #	1	22	LSNMRAS06.C3D	IO	0		-12.5665	0.303665	-26.1137	1.8612	C7 - L4	12.8	2.7	L4 - S2	0.9	0.5	T1 - T11	49.3	3.6	T11 - L5	41.6	2.4	4.49308	0.134082	3.84321	0.303195	0.649865	0.169113	0.649865	39.6678	29.9527	0.569772	0.430228	0.139544	40.491	2.50697	31.0494	2.31586	42.9239	2.35991
Female #	1	22	LSNMRAW06.C3D	WCO	10	Left	-6.13842	0.567623	-1.28587	1.84622	C7 - L1	9.4	2.2	L1 - S3	3.1	1.9	T1 - T11	51.7	4.4	T11 - L5	42.8	2.4	-9.07778	0.199437	-0.240169	0.274888	-8.83761	0.0754513	8.83761	35.7193	33.9528	0.512677	0.487323	0.0253549	37.4853	1.48162	29.5344	1.43741	40.8058	3.64854
Female #	2	21	BLLFBAS05.C3D	IO	0		-17.3358	0.700218	-28.4196	2.08004	C7 - T6	12.1	10	T12 - S3	3.2	2.4	T1 - T11	35.3	1.3	T11 - S2	48.9	3.5	16.8972	0.218521	5.10671	0.257852	11.7905	0.039331	11.7905	43.7308	36.2029	0.547089	0.452911	0.094177	33.7923	0.700555	21.8696	0.971604	30.8153	0.910816
Female #	2	21	BLLFBAW05.C3D	WCO	12	Left	-8.6574	1.97096	-7.46354	4.18112	C7 - T5	7.4	11.7	T5 - T12	3.3	0.6	T1 - T11	36.5	1.7	T11 - S2	44.7	1.8	1.40203	0.669845	1.2174	0.514466	0.184629	0.155379	0.184629	38.5341	39.6654	0.492766	0.507234	-0.0144671	38.3952	0.236394	22.1556	2.58731	36.5406	1.64905
Female #	3	22	BNFLNAS07.C3D	IO	0		-2.28518	0.685818	-26.3593	1.85668	T8 - L2	3.1	1.3	T3 - T8	2.1	1	T1 - T12	39.1	2.2	T12 - L5	42.8	1.2	-0.589003	0.385974	-3.73508	0.254282	3.14608	0.131692	3.14608	40.5451	28.9089	0.583769	0.416231	0.167538	40.2456	1.8043	33.3573	1.6589	39.1161	2.24889
Female #	3	22	BNFLNAW10.C3D	WCO	8	Right	-3.42459	0.729641	-9.86979	3.74126	T9 - S3	4.4	1.2	T3 - T9	1.9	1.4	T1 - T12	38.6	2.7	T12 - L5	41.3	1.8	3.71808	0.520118	-1.20022	0.223894	4.9183	0.296224	4.9183	36.614	33.6309	0.521234	0.478766	0.042467	39.2774	2.08504	32.6217	1.7163	38.6036	2.65068
Female #	4	31	BFNNNAS04.C3D	IO	0		-6.65021	1.24668	-14.9463	1.12899	C7 - T4	6	0.6	T10 - S1	4.6	0.1	T1 - L1	53	2.7	L1 - S1	41.1	3	0.804407	0.531135	5.93954	0.254015	-5.13513	0.27712	5.13513	32.9045	32.0529	0.506555	0.493445	0.0131106	40.3323	1.40388	26.781	0.645155	43.2495	0.276961
Female #	5	20	CNTM2AS06.C3D	IO	0		-3.80133	0.899676	-16.8236	1.5664	T10 - L5	11.4	2.5	C7 - T4	6.5	0.8	T2 - T11	45.3	3.2	T11 - S3	56.1	2.2	14.1212	0.235975	8.19313	0.210134	5.92802	0.0258408	5.92802	33.2217	26.7053	0.554369	0.445631	0.108738	45.2488	2.55356	34.7242	2.40299	42.0213	1.73536
Female #	5	20	CNTM2AW05.C3D	WCO	14	Left	0.936247	0.466651	-4.53943	1.3756	L4 - S3	10	2.6	T10 - L4	5.9	1.7	T2 - T11	44.7	2.5	T11 - S3	55.7	1.5	1.78636	0.275116	2.41324	0.0820874	-0.626886	0.193029	0.626886	32.1116	28.396	0.530703	0.469297	0.0614064	46.238	1.03735	34.4845	2.04011	40.9162	2.21322
Female #	6	26	CCCM2AS06.C3D	IO	0		9.29617	0.521938	7.91471	3.15583	L1 - L5	11.7	0.6	T9 - L1	10.2	0.9	T1 - T11	40.9	1.6	T11 - L5	60.4	0.9	-9.80989	0.593718	-4.65738	0.313655	-5.1525	0.280063	5.1525	25.9972	36.1942	0.41802	0.58198	-0.163961	60.0168	1.03613	27.245	1.59247	40.4948	1.71327
Female #	6	26	CCCM2AW05.C3D	WCO	8	Right	7.33507	1.49737	2.90611	3.59232	T9 - L2	11.2	1.8	L2 - L5	9	0.9	T1 - T11	37.1	1.6	T11 - L5	55.9	1.2	-0.800922	0.772692	-0.482482	0.275273	-0.318441	0.497419	0.318441	28.9523	34.1884	0.458536	0.541464	-0.0829278	54.9626	0.866431	22.2372	1.02884	36.1171	1.50446
Female #	7	23	CRMRNAS07.C3D	IO	0		10.2095	0.703533	5.18011	3.0297	T2 - T12	11.4	1	T12 - L5	8.7	1.3	T1 - T11	39.8	2.6	T11 - L5	36.5	1.6	-18.2951	0.391268	-9.59358	0.545945	-8.70149	0.154678	8.70149	27.703	26.9593	0.506803	0.493197	0.0136068	32.9746	1.60558	26.9178	1.83425	37.0671	3.64971
Female #	7	23	CRMRNAW11.C3D	WCO	14	Right	1.68873	1.25113	1.31062	2.93065	T8 - T12	10.5	0.4	T5 - T8	7.6	0.3	T1 - T11	36	2.8	T11 - L5	32.6	0.6	-2.58122	1.10202	-1.949	0.371568	-0.632226	0.730457	0.632226	27.4386	27.8691	0.496108	0.503892	-0.00778338	31.0951	0.324631	23.9337	1.65356	31.2393	2.25726
Female #	8	23	DGRM3AS05.C3D	IO	0		-1.52264	1.55561	-3.63396	5.44012	C7 - T6	6.7	4	L4 - S3	0.6	0.2	T1 - T12	53.5	2.4	T12 - S2	68.3	4.8	-16.5558	0.503355	-3.15068	0.153082	-13.4052	0.350273	13.4052	45.926	44.3212	0.508891	0.491109	0.0177826	40.6334	1.61946	39.5876	1.51311	55.2939	2.68857
Female #	8	23	DGRM3AC10.C3D	WCO	6	Right	-3.03716	0.475103	0.394085	1.59637	T1 - L3	9	1.5	L3 - S3	3.8	4.7	T1 - T12	56.2	1.8	T12 - S3	55	7.2	-10.8224	0.25332	-0.986714	0.534073	-9.8357	0.280753	9.8357	43.8309	46.3434	0.486068	0.513932	-0.027863	39.6329	1.20404	38.3787	1.35004	52.1815	3.16171
Female #	9	21	DLLNZAS06.C3D	IO	0		-4.05736	0.546198	-13.3673	1.27073	T10 - L5	9.1	0.6	C7 - T5	8.5	0.3	T1 - T11	48.9	1.4	T11 - S2	41.2	0.3	9.17743	0.260319	7.14509	0.109488	2.03234	0.150831	2.03234	30.2554	27.3996	0.524766	0.475234	0.0495322	42.3347	1.57333	44.042	1.76048	56.2941	1.44831
Female #	9	21	DLLNZAW05.C3D	WCO	12	Left	-2.44444	0.325768	-1.26082	1.88529	C7 - L4	14.6	2.3	L4 - S3	6.9	0.8	T1 - T11	52.9	1.7	T11 - S2	43	1.2	-5.16605	0.355706	0.879049	0.253675	-6.0451	0.102031	6.0451	30.76	28.2184	0.521547	0.478453	0.0430934	37.1485	1.81186	30.1419	1.22567	40.1233	1.92206
Female #	10	19	DLLBNAS05.C3D	IO	0		-4.60667	0.662047	-2.30493	1.21375	C7 - T7	5.5	1.6	T7 - S3	1.2	0.5	T1 - T12	58.5	5.6	T12 - S3	46	3.1	-4.98168	0.196725	3.17014	0.186151	-8.15181	0.0105743	8.15181	29.392	29.3123	0.500679	0.499321	0.00135714	38.6383	1.36446	35.6844	1.33899	49.1968	2.49294
Female #	11	21	DLLPLAS05.C3D	IO	0		-15.4654	0.874108	-1.90585	2.36706	C7 - T5	8.5	1.4	T8 - L4	8	0.8	T1 - T12	40.7	2.2	T12 - S1	37	1.3	9.99779	0.288913	3.89634	0.241781	6.10145	0.0471324	6.10145	36.6205	36.4232	0.501351	0.498649	0.00270167	32.5038	2.12507	28.7818	0.12183	40.7475	2.16365
Female #	11	21	DLLPLAW08.C3D	WCO	8	Left	-7.85272	1.36943	1.35756	1.39223	C7 - T4	9.3	1.8	L1 - S1	5.3	0.7	T1 - T12	38.7	2.5	T12 - S1	39.4	2	0.234074	0.722237	-0.422938	0.178853	0.657012	0.543383	0.657012	36.0289	35.6833	0.50241	0.49759	0.0048194	35.0045	2.38039	28.314	1.28187	38.7407	2.52552
Female #	12	27	DFDDRAS05.C3D	IO	0		-12.9035	0.140989	-14.9773	0.833393	C7 - T4	12	2	T4 - T8	8.1	0.6	T1 - L1	57.8	4.8	L1 - L5	52.4	1	1.48213	0.192644	5.27389	0.147763	-3.79176	0.0448804	3.79176	41.4479	40.6752	0.504705	0.495295	0.00941002	45.6831	1.09445	43.5859	1.16592	47.0019	3.43428
Female #	12	27	DFDDRAW05.C3D	WCO	10	Left	-9.08464	1.1162	-2.50041	2.76956	C7 - T4	13.4	2.1	T4 - T8	9.3	0.9	T1 - L1	44.1	2.8	L1 - L5	49.8	1.1	-8.50705	0.75369	1.67321	0.31938	-10.1803	0.43431	10.1803	40.2364	42.5337	0.486122	0.513878	-0.0277558	43.2136	0.910962	37.2149	1.57495	37.4925	4.39767
Female #	13	22	DMGNTAS05.C3D	IO	0		-0.706777	0.81548	5.66072	0.826444	T4 - T11	15.1	0.4	C7 - T4	14.7	1.1	T1 - L1	49	2.5	L1 - L5	53.8	1.3	-9.41168	0.396861	-3.91461	0.289395	-5.49707	0.107466	5.49707	32.0661	33.505	0.489028	0.510972	-0.0219435	49.5009	1.1689	29.1113	1.06832	46.6408	3.00079
Female #	13	22	DMGNTAW05.C3D	WCO	8	Right	-4.09103	0.33846	-2.83906	0.844478	T4 - T11	14.8	0.4	C7 - T4	14.6	2.8	C7 - L1	53.3	2.5	L1 - L5	53.5	4	0.0462227	0.340527	0.294122	0.172898	-0.247899	0.167629	0.247899	30.651	32.7696	0.483297	0.516703	-0.0334063	49.6555	4.0071	28.1394	1.30178	44.2398	4.34801
Female #	14	22	DMRSRAS06.C3D	IO	0		-5.062	0.341081	-9.32904	4.30331	C7 - T8	10.9	2.3	L3 - S2	9.2	1	C7 - T11	50.9	4.4	T11 - L5	43.1	3	0.302346	0.210254	4.97564	0.172634	-4.67329	0.0376198	4.67329	32.8779	36.0712	0.476843	0.523157	-0.0463141	41.5933	3.08244	31.8715	1.03136	50.2161	2.2927
Female #	14	22	DMRSRAW05.C3D	WCO	14	Left	1.08241	0.205735	-5.02314	1.05597	C7 - T8	12.6	2.9	T8 - T12	9.4	1	C7 - T11	50.2	3.3	T11 - L5	41.5	1.2	-1.30327	0.351859	-0.430296	0.229168	-0.872978	0.122691	0.872978	35.409	34.7421	0.504753	0.495247	0.00950591	40.191	1.55604	30.6261	1.73363	49.0798	1.4783
Female #	15	21	DSLTRAS06.C3D	IO	0		-1.59803	0.543645	-3.22663	0.968434	T8 - L1	10.4	0.4	L1 - L5	9.4	0.8	C7 - T11	60.6	1.8	T11 - L5	54.5	3.1	-0.792377	0.685038	-2.05901	0.352369	1.26663	0.332668	1.26663	28.3648	27.4499	0.508196	0.491804	0.0163912	46.2871	2.1318	32.5948	1.30164	50.3502	2.89964
Female #	15	21	DSLTRAW06.C3D	WCO	6	Right	-0.882158	0.360368	-4.33133	0.929096	T9 - L1	12	1.1	T1 - T9	10.9	0.6	C7 - T11	58.9	2.4	T11 - L5	52.3	1	2.56565	0.474033	0.178966	0.452482	2.38668	0.021551	2.38668	26.8719	29.7879	0.474268	0.525732	-0.0514643	46.5413	0.92862	31.3476	1.72159	50.6147	2.29427
Female #	16	26	DSTLNAS05.C3D	IO	0		-7.65037	0.552817	6.50333	4.7781	T9 - L2	12.9	0.5	L2 - L5	10.3	0.4	T1 - T11	48.8	1.3	T11 - L5	48	1.7	-3.79311	0.67673	-7.83467	0.394514	4.04156	0.282216	4.04156	33.5896	34.5304	0.493095	0.506905	-0.0138106	48.3611	1.77554	32.4332	0.914594	49.155	1.57585
Female #	16	26	DSTLNAW13.C3D	WCO	10	Right	-3.86421	1.25685	-3.41786	1.62164	T9 - L2	13.4	0.3	T3 - T9	9.7	0.8	C7 - T11	50	2.7	T11 - L5	50.8	0.7	3.11431	0.778334	-1.70636	0.199144	4.82067	0.57919	4.82067	34.9934	34.8531	0.501005	0.498995	0.00200912	50.4913	0.640469	35.1886	2.29827	49.6979	1.94183
Female #	17	21	DRNLSAS05.C3D	IO	0		6.3617	0.455907	3.64588	2.4824	T11 - L4	19.2	1.3	T2 - T11	16.4	0.7	T1 - T11	40.9	0.9	T11 - L5	45.9	0.4	-20.9504	0.22404	-6.06809	0.106343	-14.8823	0.117697	14.8823	34.7619	38.2564	0.476071	0.523929	-0.0478576	47.1947	0.396147	27.5908	0.843519	42.1591	0.808813
Female #	17	21	DRNLSAW05.C3D	WCO	18	Right	5.00393	1.53948	-4.422	6.74025	T11 - L3	17.9	0.7	L3 - S3	15.3	1.1	T1 - T12	48.9	1.8	T12 - L5	48.5	1.9	-5.85631	1.36648	-0.101101	0.458589	-5.75521	0.907895	5.75521	34.9447	39.1014	0.471932	0.528068	-0.056137	48.507	1.85264	29.7241	0.678927	42.51	2.24077
Female #	18	27	FTCFDAS05.C3D	IO	0		-2.41501	0.5948	-8.26275	2.31281	T3 - T11	6.4	3	T11 - S1	4.9	1.5	T2 - T11	54.9	0.9	T11 - L4	58.6	1.3	-13.5112	0.406809	-4.88291	0.127078	-8.6283	0.279731	8.6283	27.8785	26.3296	0.514287	0.485713	0.0285733	45.1886	2.44986	40.8978	0.751082	47.5162	2.77055
Female #	18	27	FTCFDAW06.C3D	WCO	6	Right	-3.65029	2.39873	-6.59542	2.20267	T3 - T12	6.9	0.8	T12 - S1	6	1.1	T2 - T11	59.9	3.2	T11 - L4	64.6	2.3	-7.67633	0.743496	-0.367045	0.376805	-7.30929	0.366692	7.30929	28.3261	27.4448	0.507901	0.492099	0.0158016	48.3006	3.70834	42.0681	1.12265	50.0748	4.63578
Female #	19	23	FRSRBBS05.C3D	IO	0		-12.6909	0.774491	-8.82164	0.833626	T8 - L3	21.6	0.5	T4 - T8	16.8	0.4	T1 - T11	42.7	3.7	T11 - L4	38.1	2.5	2.7135	0.249788	4.47578	0.284241	-1.76228	0.0344528	1.76228	23.0682	22.5784	0.505365	0.494635	0.0107305	26.9879	1.17816	24.4778	1.4403	33.4714	2.50578
Female #	19	23	FRSRBBW10.C3D	WCO	14	Left	-2.43249	1.15538	-2.29558	3.17316	T10 - L4	12.9	0.6	T3 - T10	8.4	1	T1 - T11	43.6	3	T11 - L4	36	1.7	-12.0902	1.10444	-2.34479	0.272496	-9.74545	0.831942	9.74545						25.661	1.13138	26.6805	1.77539	34.597	2.94436
Female #	20	24	FRTCLAS05.C3D	IO	0		1.01491	1.14242	-10.1229	3.60155	C7 - L1	9.7	3.5	L1 - S1	7.4	0.7	C7 - T12	27.4	3.8	T12 - S3	26.8	3.1	-5.97833	0.660135	-7.58354	0.344144	1.60521	0.315992	1.60521	37.756	31.1998	0.54754	0.45246	0.0950791	18.8844	1.16521	14.2338	1.63458	25.8844	3.0406
Female #	21	25	GLFVLAS05.C3D	IO	0		-1.82149	0.408986	4.87545	1.89686	L3 - S2	9.4	1.1	T9 - L3	9.4	1.3	C7 - L1	55.9	5.6	L1 - L4	37	1.1	13.8887	0.702256	0.949563	0.285648	12.9391	0.416609	12.9391	49.8132	48.3839	0.507278	0.492722	0.0145555	33.2842	0.74536	33.222	1.49856	51.1864	2.21382
Female #	21	25	GLFVLAW11.C3D	WCO	6	Left	-1.03091	1.05967	-2.08602	2.37503	L3 - S1	11.1	0.7	C7 - T3	9	1.4	C7 - L1	59.5	2.1	L1 - L4	37.9	2	7.90953	1.36124	-2.32235	0.136687	10.2319	1.22455	10.2319	52.2262	45.3212	0.535393	0.464607	0.0707857	32.6243	1.48172	34.4373	1.2639	50.7432	1.12048
Female #	22	33	GRDCSAS05.C3D	IO	0		0.687669	1.00095	10.3524	1.16479	L2 - L5	7.7	0.4	C7 - T4	7.4	0.5	C7 - T10	27.8	3.9	T10 - L5	32.1	2.3	-10.1511	0.199931	-9.21242	0.473614	-0.938692	0.273683	0.938692	26.072	27.6461	0.485348	0.514652	-0.0293035	28.8643	1.97296	16.7587	0.967179	24.2559	1.95186
Female #	22	33	GRDCSAW06.C3D	WCO	8	Right	-2.6374	0.745425	2.83142	2.39471	C7 - T4	9.7	2.8	T4 - T9	4.7	1.1	T1 - T10	30.1	2.3	T10 - L5	32.2	2.4	-4.0401	0.339113	-5.55759	0.197066	1.51749	0.142047	1.51749	27.7817	25.726	0.51921	0.48079	0.0384195	28.5467	2.47076	18.9756	0.963114	28.113	1.73918
Female #	23	15	GJYJSAS05.C3D	IO	0		-12.9205	0.556627	4.97096	1.83341	T10 - L2	10.2	0.8	C7 - T7	9.8	3.6	T1 - T10	39.2	2.4	T10 - L4	38.8	0.9	-3.57867	0.626515	-7.11995	0.319462	3.54127	0.307053	3.54127	23.339	21.5126	0.52036	0.47964	0.0407209	30.2006	1.26436	19.7371	1.43822	34.0168	2.30065
Female #	23	15	GJYJSAW05.C3D	WCO	14	Right	-6.33026	2.12373	1.41589	2.06745	T10 - L3	13.9	2.9	T6 - T10	10.9	2.9	C7 - T9	33.4	0.5	T9 - L3	37.7	1.4	10.6402	0.728596	-0.216877	0.286283	10.8571	0.442312	10.8571	21.623	22.9273	0.485362	0.514638	-0.0292761	20.9067	0.680709	8.1074	1.46012	24.3187	0.804692
Female #	24	21	CNILRAS06.C3D	IO	0		2.1683	2.92504	-8.30703	2.37546	C7 - T3	13.4	1.1	T3 - T7	12.3	0.6	C7 - L1	51.3	4.1	L1 - S1	40	3.3	-2.58684	1.53086	-5.21058	0.260968	2.62374	1.26989	2.62374	43.7827	40.0966	0.521973	0.478027	0.0439453	30.5361	1.65392	37.3979	0.846647	49.9554	2.55026
Female #	24	21	CNILRAW08.C3D	WCO	8	Right	-1.42327	1.22649	0.0193928	2.43602	T3 - T7	12.7	0.5	C7 - T3	11.1	1.9	C7 - L1	55.5	5.7	L1 - L5	37.4	1.4	1.47198	0.730341	-2.70031	0.252591	4.1723	0.477749	4.1723	41.1167	42.3144	0.492822	0.507178	-0.0143555	30.173	1.24028	34.6693	2.85099	50.9698	2.54018
Female #	25	21	TLNVRAS06.C3D	IO	0		11.652	0.483952	19.2038	3.20377	L4 - S3	5.4	1.6	T10 - L4	4.2	0.9	T1 - T11	47.8	1.4	T11 - L4	41.5	1.5	-8.25282	0.363202	-11.0101	0.37955	2.75727	0.0163481	2.75727	37.4077	43.0661	0.464843	0.535157	-0.0703131	39.8436	2.42136	28.592	0.431963	47.3083	1.30437
Female #	25	21	TLNVRAW05.C3D	WCO	23	Right	3.03261	1.40873	1.13254	4.55158	C7 - T4	14.5	4.8	T8 - S3	7.3	0.9	T1 - T11	48.4	2.2	T11 - L4	43.8	1.1	14.0665	1.02638	-0.393779	0.325572	14.4603	0.700803	14.4603	40.4716	41.7752	0.492075	0.507925	-0.0158503	42.4146	2.1095	35.1206	0.913983	47.7102	2.65752
Female #	26	25	LNCFDAS11.C3D	IO	0		-5.74599	0.425115	-9.51608	2.63184	T1 - T5	12.2	1.5	T8 - T11	8.4	1.7	C7 - T12	60.1	6.8	T12 - L5	59.7	1.2	-3.55708	0.757801	-4.53947	0.3398	0.982392	0.418	0.982392	43.1498	37.4318	0.535479	0.464521	0.0709586	58.5239	1.35198	38.6074	1.3021	59.0611	1.20643
Female #	26	25	LNCFDAW11.C3D	WCO	8	Right	-3.26408	1.08508	0.554221	2.52381	C7 - L4	6.3	2.9	L4 - S3	1.4	1.6	T1 - T12	65.1	2.3	T12 - L5	60.6	0.7	-0.0180949	1.20688	-1.31422	0.274619	1.29613	0.932259	1.29613	48.7001	31.7298	0.605497	0.394503	0.210994	59.2248	0.462479	38.4575	0.482273	63.7487	1.71287
Female #	27	28	LNCSRAS05.C3D	IO	0		0.882179	0.301425	0.534929	5.42166	L3 - S3	2.8	1.7	T6 - T11	2.4	0.8	T2 - T11	52	1.6	T11 - L5	51.5	1.4	0.713207	0.429567	0.770767	0.196711	-0.0575602	0.232856	0.0575602	29.729	28.2445	0.512803	0.487197	0.0256069	50.0456	1.33586	43.8189	1.39704	48.1698	2.5013
Female #	28	22	LNENTAS05.C3D	IO	0		8.45646	0.97093	-5.68814	2.7961	T11 - L3	23.7	1.1	T7 - T11	15.8	0.4	T1 - T10	46.3	1.5	T10 - L5	40.2	1.6	4.14046	0.549187	-3.2324	0.314648	7.37285	0.23454	7.37285	35.5734	33.225	0.517067	0.482933	0.0341342	39.235	0.725857	32.8296	0.751308	45.3317	1.01104
Female #	29	26	LNRNRAS05.C3D	IO	0		-4.39657	0.649461	-9.37224	1.85857	C7 - L4	1.9	0.4	L4 - S2	1.1	0.4	C7 - T9	56.2	1.2	T9 - L5	48.7	1.7	-3.29163	0.458985	-2.7868	0.160256	-0.504827	0.298729	0.504827	29.9371	28.1073	0.515762	0.484238	0.0315238	41.1724	1.52961	24.3543	1.1344	47.8256	1.63835
Female #	29	26	LNRNRAW05.C3D	WCO	6	Right	-5.35169	0.722249	-1.79353	1.44554	T2 - L4	7.5	0.2		0	0	T1 - T9	53.8	1.6	T9 - L5	48	1.8	1.30762	0.231626	0.106857	0.26639	1.20076	0.0347634	1.20076	29.5927	30.921	0.489026	0.510974	-0.0219489	42.5088	1.18015	25.7542	1.68077	48.3557	1.54733
Female #	30	27	LPUMTAS05.C3D	IO	0		9.52579	0.247374	-6.70716	2.26315	C7 - T5	8.1	7.3	T12 - S3	3	1.9	T1 - T10	42.5	1.6	T10 - L5	45	1.7	-13.1344	0.497479	-9.25141	0.268536	-3.88304	0.228943	3.88304	34.1888	31.4568	0.520809	0.479191	0.0416178	41.8937	2.01389	28.4971	1.20406	39.2881	0.737688
Female #	31	21	MMMRNAS05.C3D	IO	0		4.27205	1.41229	-1.54006	2.24993	C7 - T8	9	1.1	T8 - L4	6.4	1.2	T1 - T12	36.7	2.2	T12 - L5	41.8	1.3	-0.930778	0.720999	-0.586582	0.212837	-0.344196	0.508163	0.344196	31.9369	34.0694	0.483846	0.516154	-0.0323075	41.7504	1.34262	19.2797	1.05338	34.9329	1.71188
Female #	32	20	MNGLCAS05.C3D	IO	0		-12.8425	0.749042	-26.9775	1.06591	C7 - T5	23.7	14.9	T10 - L3	8.5	1.3	T1 - L1	76.3	0.5	L1 - S1	55.7	0.3	12.5081	0.404902	5.56233	0.246858	6.94575	0.158044	6.94575	28.8153	22.063	0.566357	0.433643	0.132715	52.3073	0.735866	51.6157	0.57873	64.0272	0.883622
Female #	32	20	MNGLCAW11.C3D	WCO	8	Left	-6.34819	1.24303	-9.82455	1.89859	C7 - T5	11.4	2.4	T5 - T10	9.9	0.9	T1 - T12	63.9	3.5	T12 - S1	58.1	1.6	4.16685	0.51946	1.97006	0.236199	2.19678	0.283261	2.19678	25.4306	25.6991	0.497374	0.502626	-0.00525136	55.031	1.40123	45.7142	1.96516	61.1108	2.65235
Female #	33	24	MNSNNAS11.C3D	IO	0		-5.8863	0.607398	-15.8468	2.14208	T3 - T7	16.5	1	T7 - L5	13.6	0.6	T1 - T12	39.3	1.4	T12 - S1	38.9	1	-6.12739	0.317447	-0.919332	0.310521	-5.20805	0.00692639	5.20805	25.7909	25.734	0.500552	0.499448	0.00110393	38.9251	0.819802	31.814	0.36787	39.2721	1.41826
Female #	33	24	MNSNNAW04.C3D	WCO	6	Right	-12.1149	0.204153	-12.3133	2.43876	T3 - T7	15	0.8	T7 - L5	13.5	0.5	T1 - T12	42.8	1.2	T12 - L5	42.7	1.2	0.0478455	0.558318	1.99003	0.198672	-1.94219	0.359646	1.94219	24.4251	27.9663	0.466204	0.533796	-0.0675913	42.3911	1.10262	34.3737	0.941001	42.7598	1.23368
Female #	34	27	MRNRBBS05.C3D	IO	0		-6.59682	0.428254	-27.0358	0.637835	L4 - S3	5.1	1	T9 - L4	4.5	0.6	T1 - T12	49.8	2.1	T12 - L5	51.4	0.6	4.54172	0.395433	3.36479	0.239178	1.17693	0.156255	1.17693	35.3624	31.0525	0.532447	0.467553	0.0648937	50.2466	0.960659	33.9943	1.50054	49.7601	2.14779
Female #	34	27	MRNRBBW05.C3D	WCO	6	Left	-5.49987	1.17851	-1.83326	3.39281	C7 - T4	9.4	10.9	L1 - S3	6.9	2.8	T1 - T12	55.3	0.8	T12 - L5	51.2	1.8	-2.56122	0.525811	1.10089	0.309958	-3.66212	0.215853	3.66212	33.3751	33.2213	0.501154	0.498846	0.00230898	50.2267	2.5727	37.407	0.843707	55.2846	0.789144
Female #	35	25	MSTRMAS05.C3D	IO	0		-3.64303	1.32979	-11.5428	1.87214	C7 - L4	7.6	3.2	L4 - S2	2.7	0.5	C7 - T11	38.3	4.4	T11 - L4	39.1	2.4	-0.618704	0.638515	2.96145	0.3152	-3.58015	0.323315	3.58015	35.3881	32.7487	0.519368	0.480632	0.0387361	32.6585	1.34684	22.8599	1.89207	37.2328	2.35026
Female #	35	25	MSTRMAW05.C3D	WCO	6	Left	-0.596781	1.30405	-1.07617	1.163	C7 - S3	8.5	3.9		0	0	C7 - T11	39.9	4	T11 - L4	45.7	3.2	-8.09245	0.201158	-0.35169	0.132475	-7.74076	0.0686834	7.74076	36.5485	32.6068	0.528499	0.471501	0.0569978	32.4728	1.7114	20.0227	1.27797	31.2744	3.45786
Female #	36	21	MSTPMAS05.C3D	IO	0		-7.28292	1.18089	-8.5623	2.53196	C7 - T4	7.8	0.5	T12 - L3	4.8	0.5	T1 - T12	46.9	1	T12 - S3	35.8	3.3	-9.01162	0.305675	1.64699	0.16422	-10.6586	0.141455	10.6586	27.3064	25.9759	0.512486	0.487514	0.0249719	27.5445	2.08837	33.2683	1.28181	42.8184	2.41931
Female #	36	21	MSTPMAW05.C3D	WCO	6	Left	-2.43015	1.05744	-0.772065	1.43447	C7 - T7	7	3.2	L4 - S3	2.2	2	T1 - T11	47.9	4.5	T11 - S3	35.2	4.2	-16.9129	0.319582	-1.10801	0.20566	-15.8049	0.113923	15.8049	28.077	26.3961	0.515428	0.484572	0.0308567	24.6954	2.35994	32.1262	1.98839	44.4311	2.51293
Female #	37	23	MSTYLAS06.C3D	IO	0		-1.31099	0.443098	-3.98515	0.540542	C7 - T4	10.7	0.4	T4 - T9	7.9	0.2	T1 - T12	45.7	0.8	T12 - S1	56.4	0.6	-10.4098	0.407208	-4.35809	0.221529	-6.05167	0.185678	6.05167	28.6708	29.3809	0.493884	0.506116	-0.0122324	53.751	1.16548	35.8772	0.968999	47.1719	1.11776
Female #	37	23	MSTYLAW05.C3D	WCO	10	Right	-3.59147	0.894695	-1.57151	2.48167	T11 - S3	8.1	3	C7 - T4	7.9	2.9	T1 - T12	44.6	1.6	T12 - S1	55.6	2.4	-2.52758	0.229218	-1.17889	0.584017	-1.34868	0.354799	1.34868	26.4059	31.0287	0.459756	0.540244	-0.0804872	54.5288	2.337	33.0263	1.20807	44.2628	1.84741
Female #	38	21	MLLCLAS05.C3D	IO	0		-8.19114	1.20091	-25.144	3.85829	T10 - S3	6.5	0.6	T4 - T10	2.2	0.3	T1 - T11	49.3	4.2	T11 - L4	45.5	1	19.1061	0.40367	9.79106	0.179018	9.31502	0.224652	9.31502	32.1047	27.5698	0.537997	0.462003	0.0759933	43.4169	0.806508	38.0661	1.51537	44.1943	2.76588
Female #	38	21	MLLCLAW05.C3D	WCO	12	Left	3.25582	0.320003	-3.26622	0.800746	L1 - S3	7.2	0.6	T5 - L1	6.1	0.8	T1 - T11	48.1	3	T11 - L4	44.9	1.7	3.82733	0.28197	2.3169	0.1646	1.51043	0.11737	1.51043	30.0234	29.5235	0.504198	0.495802	0.00839505	42.6462	1.79313	36.9236	1.43119	42.1109	2.35571
Female #	39	25	PRRLNAS06.C3D	IO	0		-5.17009	0.858122	-23.4109	2.71223	C7 - T6	14	4.5	T6 - T12	7.2	1	T1 - T12	46.6	1.2	T12 - L5	47.1	2.2	12.4931	0.515422	6.53116	0.294174	5.9619	0.221248	5.9619	31.004	27.3082	0.53169	0.46831	0.0633794	44.8871	2.37421	33.0902	1.05029	40.5299	2.52592
Female #	39	25	PRRLNAW05.C3D	WCO	14	Left	-2.25966	1.74379	-2.38525	4.59137	C7 - T6	18.2	2.9	T6 - L4	10.3	1	T1 - T11	47.8	4.5	T11 - L5	48.6	3.5	0.577689	0.877326	0.507985	0.197531	0.0697038	0.679795	0.0697038	29.3415	29.1688	0.501476	0.498524	0.0029511	46.1191	3.2971	33.9591	3.25879	43.3431	2.35842
Female #	40	21	PSCNNAS05.C3D	IO	0		-10.2179	0.640852	-16.0016	0.934068	C7 - L4	3.9	2.9	L4 - S3	2.4	0.8	T1 - T11	44	3.4	T11 - S3	32.4	4.7	7.45803	0.394991	4.05312	0.0931121	3.40492	0.301879	3.40492	33.2691	28.5613	0.53807	0.46193	0.0761408	27.2414	2.09663	28.8052	1.12831	38.3886	3.64796
Female #	40	21	PSCNNAW05.C3D	WCO	8	Left	-5.89824	0.757484	4.66836	2.98157	C7 - T12	8.9	3.1	T12 - S1	5.7	0.5	T1 - T11	45.2	2.5	T11 - S3	37.8	1.6	-2.83239	0.276496	-1.47509	0.217432	-1.3573	0.059064	1.3573	29.4998	32.9501	0.472376	0.527624	-0.055248	29.642	0.556144	29.5161	0.223272	42.6614	1.68282
Female #	41	22	PCRLRAS05.C3D	IO	0		-6.95699	1.74595	-12.0408	2.68285	C7 - T11	12.3	1.5	T11 - S2	10.6	1.3	T1 - T11	50.9	1	T11 - L4	68.3	2.7	-8.85337	1.26451	-1.19984	1.67339	-7.65353	0.408875	7.65353						46.606	1.64675	38.0788	0.976876	49.4322	1.51221
Female #	41	22	PCRLRAW05.C3D	WCO	6	Right	-1.75468	1.04175	2.0111	3.13841	C7 - T11	3.9	1.7	T11 - L5	2.5	1.2	T1 - T11	50.9	0.8	T11 - L4	68.5	1.7	6.30254	0.976509	1.26876	0.463878	5.03378	0.512631	5.03378						47.1718	1.057	37.5607	0.904177	49.6217	0.876928
Female #	42	22	PZLLNAS06.C3D	IO	0		-10.3102	0.401538	-20.1726	1.59341	T10 - L4	9.1	0.4	T4 - T10	8.3	0.5	T1 - T11	42.6	2.7	T11 - S1	40	2.2	8.59213	0.359481	6.16153	0.200613	2.4306	0.158868	2.4306	31.97	29.8492	0.517153	0.482847	0.0343065	36.9293	1.74163	33.4816	2.34412	40.4868	2.29286
Female #	42	22	PZLLNAW05.C3D	WCO	8	Left	-2.0179	2.61161	0.395169	2.38628	C7 - T4	8.8	1.1	T4 - T9	7.1	0.3	T1 - T11	44.6	3.8	T11 - S1	41.2	1.7	-4.03898	0.490338	2.6481	0.160451	-6.68708	0.329887	6.68708	29.1046	33.4389	0.46535	0.53465	-0.0692991	40.35	1.98104	35.8488	3.76798	44.371	0.781929
Female #	43	23	RZZRMAS05.C3D	IO	0		-1.70629	0.912353	-11.4707	1.12846	L2 - L5	9.7	0.7	T11 - L2	9.4	0.9	T1 - T12	39.9	2.5	T12 - S3	26.5	4.6	-13.1014	0.422968	-2.95385	0.231746	-10.1475	0.191222	10.1475	31.0078	33.4535	0.481029	0.518971	-0.0379412	16.9292	1.70262	25.9238	1.27969	41.0458	2.37471
Female #	43	23	RZZRMAW06.C3D	WCO	8	Right	-3.40151	0.466192	-3.20284	1.78914	T11 - L2	8.7	0.2	L2 - L5	8.4	0.4	T1 - T12	40.8	2.5	T12 - S3	29.2	5.6	-7.02003	0.462484	0.984132	0.269104	-8.00417	0.19338	8.00417	30.7537	34.2888	0.472825	0.527175	-0.0543509	17.008	1.90356	24.9954	1.74306	40.7899	2.52786
Female #	44	24	RSSSTAS05.C3D	IO	0		-5.37993	0.445747	-22.9653	2.04822	T12 - S3	3.8	0.5	T5 - T12	3.2	0.4	T1 - T11	47.6	2.8	T11 - L4	42.4	1.4	8.05287	0.460102	-2.54553	0.307198	10.5984	0.152903	10.5984	25.7493	20.6735	0.554669	0.445331	0.109337	42.0079	1.7192	34.3079	1.66847	47.6577	2.72547
Female #	44	24	RSSSTAW08.C3D	WCO	6	Right	-2.39192	1.80384	-7.80499	1.39347	T2 - L1	7.8	0.9	L1 - S3	6.7	1.6	T1 - T11	46.8	2	T11 - L4	43.3	1.8	9.38268	0.404524	-0.89481	0.148316	10.2775	0.256208	10.2775	23.6291	23.8578	0.497592	0.502408	-0.00481543	41.0252	2.10139	31.0559	1.93554	44.9384	2.77587
Female #	45	24	SBLVLAS05.C3D	IO	0		-4.36125	0.516479	-13.2197	0.87683	T10 - L1	10.4	0.8	C7 - T4	10.1	1.7	C7 - T11	51.8	6.1	T11 - S3	33.3	3.3	-6.09993	0.450183	2.00952	0.166998	-8.10945	0.283185	8.10945	38.9526	30.7451	0.558879	0.441121	0.117757	31.346	2.28698	34.7435	0.725708	51.7853	2.64588
Female #	45	24	SBLVLAW04.C3D	WCO	6	Left	0.387543	1.4218	-1.82959	3.83115	T10 - L1	10.5	1.4	T1 - T4	10	0.8	C7 - T11	53	1.9	T11 - S3	32.4	4.1	-11.777	1.2827	-0.941911	0.697828	-10.8351	0.584867	10.8351	38.1637	33.0294	0.536059	0.463941	0.0721178	32.599	2.2848	33.6904	1.42115	49.8237	1.36824
Female #	46	23	SRRDIAS05.C3D	IO	0		-4.4526	1.06695	-6.58728	1.63087	L1 - L4	13.4	0.9	T9 - L1	12.3	1.6	T1 - T12	65.5	1.6	T12 - S3	47.6	3.1	3.25904	0.714591	-4.84892	0.28426	8.10796	0.430331	8.10796	32.2386	32.0961	0.501108	0.498892	0.00221529	37.8129	1.78961	47.6714	1.98461	64.8056	1.85667
Female #	47	22	SBEDBAS05.C3D	IO	0		0.0573016	0.613398	-10.1956	1.68715	T7 - T11	10.8	0.4	T11 - L2	10.1	0.4	T1 - T11	37.1	1.4	T11 - L5	24.3	1.2	16.1966	2.71864	9.5143	0.206421	6.68229	2.51222	6.68229	30.4718	31.0767	0.495086	0.504914	-0.00982736	24.2786	1.84814	26.6142	0.910917	36.0729	1.59695
Female #	47	22	SBEDBAW05.C3D	WCO	14	Left	7.84229	0.886827	-2.70081	1.51931	T11 - L2	11.7	0.8	T7 - T11	9	0.5	T1 - T10	35.1	2.8	T10 - L5	25.2	1.2	2.39508	0.448195	2.03128	0.301372	0.363797	0.146823	0.363797	30.8912	31.2092	0.49744	0.50256	-0.00512074	24.1098	1.11905	24.4872	2.24517	33.9539	3.00098
Female #	48	31	SCGSMAS05.C3D	IO	0		-3.80814	1.33426	-12.513	1.26618	C7 - T10	10	1.1	T10 - L4	9	0.6	T2 - T11	38.8	1.7	T11 - S3	39.5	1.3	-2.87578	0.459272	-2.94667	0.222326	0.07089	0.236946	0.07089	29.2646	24.2513	0.546839	0.453161	0.0936774	31.9368	1.26596	34.2757	2.11799	40.5803	1.8233
Female #	48	31	SCGSMAW05.C3D	WCO	6	Right	-1.715	1.21745	-2.85553	1.69773	T5 - T10	7.9	1.7	T10 - L3	6.2	0.2	T2 - T11	38.7	1.1	T11 - S3	39.6	0.5	2.1697	0.428744	-0.183631	0.387752	2.35333	0.0409922	2.35333	27.6215	28.8911	0.488767	0.511233	-0.0224662	34.7181	0.648914	32.9431	1.12057	39.0074	0.776226
Female #	49	28	SCRLRCS05.C3D	IO	0		15.5915	0.778852	7.25932	4.40719	T4 - T11	11.4	0.3	T11 - L4	11	0.3	T1 - T12	49.2	3.6	T12 - L5	43.3	0.8	-9.68594	0.677559	-3.77819	0.228999	-5.90774	0.448561	5.90774	30.1309	35.7666	0.457239	0.542761	-0.0855224	41.4868	1.2461	36.3213	1.07282	48.2401	3.81114
Female #	49	28	SCRLRCW07.C3D	WCO	8	Right	5.79493	3.92836	-2.94471	2.0592	T11 - L4	13.2	1.3	T4 - T11	9.5	1.3	T1 - T12	49.4	2	T12 - L5	44.3	1.8	-1.01581	2.15258	-0.13776	0.309722	-0.878051	1.84286	0.878051	32.4899	34.3809	0.485861	0.514139	-0.0282782	42.6502	1.2981	36.9537	1.18205	48.9748	2.50759
Female #	50	22	SCLFDAS06.C3D	IO	0		-18.4293	0.597652	-19.2803	2.05657	T7 - L4	16.9	0.2	C7 - T3	7.7	0.7	T2 - T12	45.3	0.9	T12 - S1	48	0.6	11.38	0.241619	6.62523	0.31603	4.75479	0.0744113	4.75479	36.4131	29.2902	0.554205	0.445795	0.108409	46.8281	0.581049	38.3083	0.622539	38.9378	3.02796
Female #	50	22	SCLFDAW05.C3D	WCO	14	Left	-9.39847	1.46733	-0.65363	6.30419	C7 - L4	17.2	3.3	L4 - S3	5.3	1.1	T1 - T12	51.2	2.6	T12 - S1	41.8	2.2	-4.70272	1.11331	-1.32113	0.538719	-3.38158	0.574593	3.38158	32.9209	32.5046	0.503181	0.496819	0.00636174	42.4748	1.4723	38.3039	0.495713	42.8462	4.43761
Female #	51	20	SCRVRAS05.C3D	IO	0		-7.91332	0.699605	-24.3126	1.2048	T12 - S1	7.7	1.6	T4 - T12	6.1	1.2	T1 - T11	43.9	1.8	T11 - L5	37.9	0.3	5.64666	2.23915	6.53722	0.180126	-0.890556	2.05902	0.890556	28.9702	26.0795	0.526256	0.473744	0.0525122	39.3355	0.700795	29.832	0.851239	41.0447	2.01548
Female #	51	20	SCRVRAW05.C3D	WCO	8	Left	-3.14851	1.23313	1.07623	3.53725	C7 - T5	7.1	2	T5 - T12	6.5	0.9	T1 - T11	41.4	2.9	T11 - L5	38.8	1.1	-4.89947	0.922559	1.92731	0.228262	-6.82677	0.694297	6.82677	26.5808	29.3409	0.475322	0.524678	-0.0493569	39.0548	1.10137	28.6606	0.960016	40.6476	0.77696
Female #	52	21	SRNCHAS05.C3D	IO	0		-7.95047	0.65541	-32.1561	1.7322	C7 - T12	20.3	1.5	T12 - L5	11.3	0.9	T1 - T11	52.8	0.6	T11 - S1	43.3	1.2	16.8129	0.359317	7.49781	0.29473	9.31512	0.0645868	9.31512	37.0815	33.5705	0.524847	0.475153	0.0496943	42.1378	0.592308	36.1363	0.519812	52.0312	0.488312
Female #	52	21	SRNCHAW07.C3D	WCO	10	Left	2.22985	2.36134	-2.50586	3.82765	C7 - T12	31.6	1.6	T12 - L5	15.5	0.9	T1 - T11	54.7	0.4	T11 - L5	43.1	0.5	5.83471	0.693245	3.16977	0.238677	2.66494	0.454569	2.66494	35.0445	35.4457	0.497154	0.502846	-0.00569171	42.4872	0.645021	36.816	0.9672	53.6375	0.755135
Female #	53	26	TLRNNAS05.C3D	IO	0		-6.42039	0.28873	-8.27763	1.15377	T12 - L4	7.3	0.3	L4 - S3	7.2	1.3	T1 - T10	52.4	2.2	T10 - S3	39.1	4.2	14.5722	0.340156	2.20521	0.21507	12.367	0.125085	12.367	32.5884	31.7759	0.506312	0.493688	0.0126231	30.0942	1.80947	29.8809	1.0795	47.5134	1.25732
Female #	53	26	TLRNNAW05.C3D	WCO	8	Left	-2.99483	1.44491	-0.989698	3.53807	T12 - L4	10.1	1.2	L4 - S3	8.1	0.5	T1 - T10	52.2	0.7	T10 - S3	36.1	2.4	4.0183	0.903655	-2.4203	0.18541	6.4386	0.718245	6.4386	34.5591	31.4938	0.523204	0.476796	0.0464076	31.8343	2.08119	32.1982	1.46323	49.6651	2.33105
Female #	54	20	TRMVNAS05.C3D	IO	0		2.42974	0.714437	-1.53797	1.12466	T8 - T12	11.3	0.6	T12 - L3	10.3	0.8	T1 - T12	52.1	3.4	T12 - L4	36.8	2.1	-4.46608	0.325195	-3.54559	0.175542	-0.920484	0.149653	0.920484	31.1065	33.1004	0.484472	0.515528	-0.0310551	36.5929	2.08316	28.0717	2.32101	52.1372	3.40435
Female #	54	20	TRMVNAW05.C3D	WCO	8	Right	0.222403	1.63833	-1.4496	3.85815	T8 - T12	10.8	0.8	T12 - L3	9.8	0.3	T1 - T12	51.2	1.8	T12 - L4	37.2	4	2.10553	0.64817	0.454336	0.265214	1.6512	0.382956	1.6512	30.8831	34.2124	0.474427	0.525573	-0.0511454	37.3079	3.62701	28.6984	2.88018	51.165	1.8491
Female #	55	21	TNNSRAS05.C3D	IO	0		-2.84195	0.480842	-10.7324	0.553028	T10 - L4	8.3	0.7	L4 - S3	6.2	0.6	T1 - T11	50.6	2.9	T11 - L4	56.7	2.8	14.9782	0.280094	2.51139	0.387805	12.4668	0.10771	12.4668	39.6641	36.9482	0.517725	0.482275	0.0354502	49.0423	0.775739	32.0692	1.44707	42.0951	4.1118
Female #	55	21	TNNSRAW05.C3D	WCO	10	Left	-1.46365	2.36449	-2.43173	3.12182	C7 - L4	9	0.9	L4 - S3	5.6	0.6	T1 - T11	45.9	2.3	T11 - L4	53.4	3.8	4.82418	0.322035	-2.20127	0.107857	7.02544	0.214179	7.02544	40.3104	36.6138	0.524027	0.475973	0.0480549	45.2199	1.8977	24.7129	1.02895	37.3951	0.79149
Female #	56	20	VLGFRAS05.C3D	IO	0		-8.96954	1.79239	-14.591	3.48516	T6 - T11	6.8	0.3	T11 - L4	6.7	1	C7 - T11	36.7	3.4	T11 - L5	46.1	2.5	5.08542	0.372544	2.21315	0.130324	2.87227	0.242221	2.87227	23.8915	19.2648	0.553603	0.446397	0.107206	43.7688	2.56817	17.0887	0.77736	35.1806	2.03369
Female #	56	20	VLGFRAW07.C3D	WCO	10	Left	-1.86453	0.729448	-1.86948	1.86081	C7 - L4	3.5	3.3	L4 - S3	3.5	0.6	T1 - T11	39.5	3.1	T11 - L5	48.9	1.4	-5.50779	0.227018	-3.46339	0.130527	-2.04441	0.0964914	2.04441	21.4073	22.0068	0.493096	0.506904	-0.0138073	46.3535	1.49537	20.0441	1.38871	36.9199	3.05265
Female #	57	22	VRGBRAS05.C3D	IO	0		-3.70858	0.340873	-3.61237	2.37111	C7 - L5	1.5	0.7		0	0	T1 - T11	44.8	0.8	T11 - S3	27.1	3.7	7.32283	0.355076	4.48082	0.0843768	2.84201	0.2707	2.84201	31.9535	32.0411	0.499316	0.500684	-0.00136887	29.6849	1.87855	30.8263	0.395846	43.2177	2.14814
Female #	57	22	VRGBRAW05.C3D	WCO	8	Left	1.76906	0.403986	-3.57584	2.48797	C7 - S3	1.4	1		0	0	T1 - T11	45	2.1	T11 - S1	32.6	1	0.779164	0.384165	0.278878	0.280908	0.500286	0.103257	0.500286	33.6609	30.8053	0.522148	0.477852	0.0442967	32.6575	1.11995	30.4398	1.37698	41.8436	2.62068

## Sheet: Males IO Trials
Subject	Number	Age	File name	ASO	ASO S.D.	AGO	AGO S.D.	CA1 Limit Vertebrae	CA1	CA1 S.D.	CA2 Limit Vertebrae	CA2	CA2 S.D.	Thoracic Kyphosis Limit Vertebrae	TKA	TKA S.D.	Lumbar Lordosis Limit Vertebrae	LLA	LLA S.D.	ΔASIS	ΔASIS S.D.	ΔPSIS	ΔPSIS S.D.	PT	PT S.D.	|PT|	Left_PL_Load (kgf)	Right_PL_Load (kgf)	Left_PL_Load (BW %)	Right_PL_Load (BW %)	ΔUL (Left - Right)	T12-L5 (angle deg)	T12-L5 S.D. (angle deg)	T4-T12 (angle deg)	T4-T12 S.D. (angle deg)	T1-T12 (angle deg)	T1-T12 S.D. (angle deg)
Male #	1	22	BNCNDAS04.C3D	-14.2806	0.446836	-17.522	1.19423	C7 - L3	8.6	1.1		0	0	T2 - T11	44	1.7	T11 - S2	41.7	1	5.56676	0.189861	7.96041	0.254484	-2.39365	0.0646235	2.39365	27.5041	27.623	0.498921	0.501079	-0.00215738	35.1049	1.16691	35.6554	0.717245	39.4202	3.13232
Male #	2	22	BNCCRBS05.C3D	-10.796	1.28889	3.18132	3.01767	T9 - L5	11	1.3	T5 - T9	9.8	1.3	T2 - T12	41.7	3.1	T12 - S3	38.5	3.5	-0.923787	0.455171	5.10825	0.509736	-6.03203	0.0545646	6.03203						29.0977	1.47104	44.2796	2.67614	41.6863	5.47688
Male #	3	22	BDNLKAS05.C3D	-17.6634	0.822099	-40.271	3.51088	C7 - T6	8.6	2.6	T9 - L4	8.1	0.5	T1 - T12	46.1	2.4	T12 - S2	33.1	2.9	-7.79283	0.984762	6.02337	0.238178	-13.8162	0.746584	13.8162	45.7682	37.8927	0.547068	0.452932	0.0941361	27.4496	1.69488	26.6791	1.1201	45.4043	3.11306
Male #	4	28	CCCDVAS05.C3D	-6.79369	0.899541	-16.6873	3.0147	C7 - T6	17.9	4.1	T11 - S2	10.1	0.4	C7 - T10	40.7	4.8	T10 - S3	34.3	2.5	18.9035	0.25891	10.2368	0.245428	8.66671	0.0134823	8.66671	34.5416	34.5539	0.49991	0.50009	-0.000179172	10.3836	1.70309	19.9922	0.98857	37.9527	1.93957
Male #	5	31	CZZGSAS05.C3D	-11.0756	0.863724	-30.7374	1.23865	T10 - L4	9	0.5	T5 - T10	7.5	0.7	C7 - L1	51.3	0.8	L1 - L5	32.1	0.6	5.2038	0.3447	8.11576	0.169829	-2.91196	0.174871	2.91196	45.8095	41.9969	0.52171	0.47829	0.0434201	28.0234	0.855746	21.4726	0.447749	45.7154	1.11666
Male #	6	25	CLBLRAS05.C3D	-2.48286	0.240928	-12.6595	2.64997	C7 - T6	2.8	0.3	T6 - L2	2.4	1	C7 - T11	45.6	1	T11 - S3	22.4	1.9	3.166	0.188169	-2.58146	0.148461	5.74746	0.039709	5.74746	39.636	38.9883	0.504119	0.495881	0.00823765	19.0193	2.45794	27.1373	0.434275	42.2295	2.23777
Male #	7	23	CRNLRAS05.C3D	-11.7989	0.946392	-11.4978	0.543702	C7 - T4	24.1	7.1	T7 - L5	12.6	0.8	T1 - T12	61.4	3.1	T12 - S1	54.8	0.6	6.55451	0.899728	8.8117	0.202401	-2.25719	0.697328	2.25719	38.6816	41.23	0.484055	0.515945	-0.0318899	53.0373	1.51013	43.56	1.34663	57.1291	1.07552
Male #	8	21	CSLBRAS05.C3D	-13.6725	1.66737	-11.5066	4.69771	C7 - T5	10.8	0.3	T10 - L4	10.4	0.1	T2 - T12	49.4	1	T12 - S3	40.2	0.5	4.22153	0.621086	6.66788	0.270146	-2.44635	0.35094	2.44635	40.8841	37.6719	0.520445	0.479555	0.0408896	36.8559	1.11082	47.3978	0.478597	50.3248	1.14173
Male #	9	23	CTNM2AS05.C3D	-3.79076	1.1364	-13.1183	1.31216	T2 - T6	16.2	1.3	T9 - T12	14.5	1	T2 - T12	41.6	1.1	T12 - S3	24.3	2.3	-7.65858	0.43273	4.93018	0.11399	-12.5888	0.31874	12.5888	50.7662	40.0103	0.559244	0.440756	0.118487	23.6895	1.00538	36.0899	0.889093	37.836	1.94351
Male #	10	32	CHRGSAS05.C3D	-7.83045	0.437531	-15.4746	0.870198	L4 - S3	6.8	2.9	C7 - T10	6.8	4.1	T2 - T11	31.5	2.6	T11 - S1	25.6	1	13.9111	0.226037	-3.68228	0.134851	17.5934	0.0911857	17.5934	41.0508	34.5846	0.542745	0.457255	0.0854909	21.6282	1.22512	21.3835	1.54488	25.5101	2.37334
Male #	11	25	CCCFRAS05.C3D	2.95024	0.770382	7.85306	1.92713	L3 - S1	14.2	0.6	T7 - L3	13.4	0.5	T1 - T12	53.6	4.9	T12 - L5	33	0.3	1.55375	0.720456	-6.83573	0.370368	8.38948	0.350088	8.38948	47.6509	52.0316	0.478026	0.521974	-0.0439472	31.586	0.828386	42.9233	0.539463	46.9708	6.38495
Male #	12	22	CLNDGBS06.C3D	-1.02654	0.936309	-4.51417	1.08609	C7 - T4	12.8	3.7	T7 - L3	9.1	1.8	T1 - T11	47.2	1.6	T11 - L5	27.3	1.4	-4.94354	0.703445	-6.19958	0.150824	1.25603	0.552621	1.25603	42.8444	38.1995	0.528656	0.471344	0.0573129	24.714	1.65557	29.0984	1.64251	45.4846	1.88344
Male #	13	31	CLLRSBS05.C3D	4.3118	0.800745	-10.7517	0.634762	C7 - S3	7	3		0	0	T1 - L1	47.7	3.8	L1 - S3	32.3	2.7	-10.0319	0.466018	-5.98956	0.287434	-4.04233	0.178584	4.04233	47.2507	39.8628	0.542404	0.457596	0.084808	25.9347	1.23311	26.0847	1.78644	36.9955	2.07029
Male #	14	25	CPPGNAS05.C3D	-1.7304	2.1092	6.70555	5.43965	T1 - T9	9.8	1.2	T9 - L3	5.8	0.7	T2 - T10	44.9	1.1	T10 - S3	35.2	3	4.24862	0.695382	-4.64224	0.177848	8.89086	0.517534	8.89086	37.6358	36.7215	0.506148	0.493852	0.0122955	27.9993	1.37211	31.3324	2.20001	37.7186	2.7739
Male #	15	21	DNGCPAS05.C3D	-4.41172	0.439623	-12.7451	0.528416	C7 - S3	14.8	8.7		0	0	T1 - T11	48.7	7.1	T11 - S3	28.9	1.8	12.3548	1.1364	4.48072	0.304325	7.87404	0.832074	7.87404	42.3031	39.6476	0.516202	0.483798	0.032404	25.8927	0.878986	37.7095	1.21516	45.0214	1.46362
Male #	16	29	DRAGBAS05.C3D	0.23365	1.82934	-4.54547	3.37128	T7 - T11	10.5	0.3	T11 - S1	7.7	0.7	T2 - T12	25.2	5.1	T12 - S3	12.5	5.1	-7.9745	0.308963	-4.10062	0.232593	-3.87388	0.07637	3.87388	33.1193	32.0611	0.508118	0.491882	0.0162357	9.71764	2.5074	20.9971	1.80107	24.4093	7.99271
Male #	17	27	DSNLDBS06.C3D	-9.40989	0.382091	-12.8684	0.912008	T9 - L1	10	0.4	L1 - L5	8.6	0.9	C7 - T12	62.1	2.7	T12 - S3	51	2.6	-12.5254	0.449988	-8.51988	0.27722	-4.00551	0.172768	4.00551	39.9067	38.4619	0.509218	0.490782	0.0184357	36.0041	2.04333	36.1874	1.26323	57.827	2.38458
Male #	18	24	DCSMNAS05.C3D	4.96408	0.573004	-31.5099	2.64163	T6 - T11	15.9	0.3	T11 - L4	13.7	0.2	T1 - T11	47.8	2.8	T11 - S3	39.9	2.4	-11.7433	0.524037	-7.40455	0.294494	-4.33877	0.229543	4.33877	35.4727	43.4385	0.449526	0.550474	-0.100947	31.126	1.62715	38.9276	0.498723	48.0084	0.663006
Male #	19	25	DGNSLAS06.C3D	0.682672	0.431712	-2.60945	2.21857	T10 - L4	6.9	0.5	C7 - T5	5.6	3.2	T1 - T12	42.5	0.7	T12 - S3	35.4	1.4	-3.03225	0.37522	-6.08139	0.232323	3.04914	0.142897	3.04914	46.0008	56.9589	0.446784	0.553216	-0.106431	17.0915	0.82744	27.7049	0.909162	41.3343	1.09994
Male #	20	22	DLDRMAS06.C3D	-9.39298	0.834722	-2.37191	2.87271	C7 - T6	12.6	1.6	T10 - L2	12.2	0.5	C7 - T11	50	5.1	T11 - L4	26.7	1.3	10.1362	0.42709	-0.350323	0.35978	10.4865	0.0673107	10.4865	42.3402	42.5889	0.498536	0.501464	-0.00292856	26.8769	1.32085	36.2319	1.08911	50.2788	2.82969
Male #	21	22	DMGMTAS11.C3D	0.166199	1.00003	-2.37383	2.26056	C7 - S3	8.8	1.5		0	0	C7 - T10	52.8	3.7	T10 - S2	49.2	3.1	-2.83319	0.38482	4.23747	0.198955	-7.07066	0.185865	7.07066	33.46	38.6049	0.464304	0.535696	-0.0713917	41.2715	2.81941	34.7276	0.654546	49.0304	2.30666
Male #	22	22	DMZSMAS06.C3D	-7.53035	1.50505	-12.3742	3.7953	T3 - T7	8.3	0.3	C7 - T3	7.4	0.7	T1 - T11	28.6	2.7	T11 - S3	24	3.8	-10.4892	0.5354	2.7285	0.772665	-13.2177	0.237265	13.2177	42.9667	40.4481	0.515096	0.484904	0.0301928	20.6626	2.9522	16.5609	2.56433	26.6595	3.2411
Male #	23	22	DPLM2AS06.C3D	-0.81209	0.318328	-14.978	0.658168	T2 - T6	9.9	0.7	T6 - L3	9.6	0.8	C7 - T11	44.1	1.6	T11 - S3	30.2	1.3	-8.43116	0.199682	-4.45168	0.28308	-3.97948	0.083398	3.97948	40.7477	36.2479	0.529221	0.470779	0.0584421	29.8078	1.0211	29.2176	0.694651	43.9795	1.29167
Male #	24	23	DSNFDAS05.C3D	5.93584	0.652677	-8.17111	1.81228	T1 - L1	12.4	1.8	L1 - S3	3.4	1.4	T1 - T9	42.2	0.7	T9 - L4	30.1	1.2	-12.7092	0.693654	-3.383	0.148985	-9.32622	0.54467	9.32622	36.9681	32.8047	0.529835	0.470165	0.0596701	16.4826	1.3166	17.0994	1.48622	29.4581	0.902142
Male #	25	27	DDJRDAS05.C3D	4.24138	1.07535	-9.06665	1.58104	C7 - T3	21.5	0.3	L1 - L5	10.9	0.5	T2 - L1	34.6	0.9	L1 - S2	35.9	1.2	-19.0364	0.263264	-6.21628	0.251151	-12.8202	0.0121131	12.8202	36.6474	37.7818	0.492379	0.507621	-0.0152412	31.0485	0.850144	31.5506	1.28185	27.5187	3.9154
Male #	26	27	FRRPRAS05.C3D	-2.20456	0.497532	-9.99164	1.2036	L1 - S1	7.7	0.8	C7 - T4	5.6	9.4	T2 - T11	46.7	1.4	T11 - S3	41	4.1	-3.86583	0.598675	-7.93082	0.252858	4.06499	0.345816	4.06499	42.8789	36.3493	0.541208	0.458792	0.0824152	41.0638	2.19542	41.6087	1.91101	45.5251	3.32449
Male #	27	21	FLGDGBS05.C3D	-4.64171	0.986933	-1.53103	4.19661	T7 - T12	16.5	4.7	T3 - T7	15.3	2.2	T1 - T10	44.8	2.5	T10 - S3	34.6	3.5	0.869245	0.362456	3.21097	0.120222	-2.34173	0.242235	2.34173	29.4616	31.8852	0.480247	0.519753	-0.0395067	24.5644	1.17821	26.7823	2.29136	35.3365	2.10749
Male #	28	20	GLNFRAS05.C3D	-4.36107	1.62365	-13.2893	4.82178	T8 - L4	8.3	0.3	C7 - T4	4	0.8	T1 - T12	59.5	2.1	T12 - S3	37.5	3.1	9.7761	0.50117	4.60081	0.131525	5.17529	0.369645	5.17529	45.9521	44.6764	0.507038	0.492962	0.014076	34.9348	0.915775	44.4219	1.14852	56.9989	2.56174
Male #	29	24	GNCFDAS05.C3D	-16.1127	0.856712	-16.935	1.8426	L3 - S2	2.8	0.6	C7 - L3	1	0.5	T1 - T12	36.9	3.3	T12 - S3	21.5	4.8	7.02558	0.541195	6.2394	0.301797	0.786178	0.239398	0.786178						20.8522	2.63817	29.7024	1.60089	37.7727	3.94962
Male #	30	20	GRDMRAS05.C3D	-21.9128	0.210379	-11.9392	0.228819	C7 - L5	18.1	14.7		0	0	T1 - T12	67.9	0.6	T12 - S3	36.8	1.2	29.9401	0.221138	8.35889	0.136354	21.5813	0.0847831	21.5813	47.15	48.6021	0.492417	0.507583	-0.0151659	35.0275	0.582642	47.809	0.885021	60.5581	0.90858
Male #	31	22	GRDNTAS05.C3D	-8.84579	0.423671	-21.4489	0.724232	T5 - L3	14	1.1	L3 - S3	5.3	0.5	T1 - T11	49.3	2.7	T11 - S3	24.4	2.2	0.0271847	0.2479	-2.32101	0.288958	2.3482	0.0410574	2.3482	44.6466	37.5729	0.543017	0.456983	0.0860335	21.0366	1.67551	35.8208	0.916178	48.469	3.47959
Male #	32	20	GFFFRAS05.C3D	4.40686	1.23329	-0.889311	2.71542	C7 - T3	10.9	1.6	T3 - T8	9.4	0.3	T1 - T12	41.4	3	T12 - S2	29.7	0.9	3.62267	0.489531	5.52795	0.225077	-1.90528	0.264453	1.90528	36.5917	35.677	0.506328	0.493672	0.0126565	26.5681	1.39138	27.6142	0.901041	41.4448	3.04356
Male #	33	32	NCRDNAS05.C3D	-9.2815	0.436615	-21.7342	4.10646	T2 - T8	6.1	1.7	T8 - L2	4.9	1	T1 - T12	40.7	4.6	T12 - S3	12.8	0.6	7.65406	0.326454	0.894181	0.245557	6.75988	0.0808973	6.75988	54.2567	48.878	0.526076	0.473924	0.0521522	12.7185	1.94864	18.9898	1.44761	35.5857	1.40443
Male #	34	24	LRRNCAS10.C3D	-4.56597	1.41331	-18.146	5.58954	T6 - T9	14.7	0.4	T9 - L5	10.5	0.6	T2 - T10	41	0.6	T10 - S3	35.6	2.3	-1.43713	0.536553	-1.44108	0.145885	0.003948	0.390667	0.003948	37.5946	35.0429	0.517565	0.482435	0.0351291	18.5266	0.974428	34.4834	1.10774	33.9348	2.17229
Male #	35	23	LVLMCAS05.C3D	6.84836	0.875276	8.89472	1.98882	T2 - T12	22.9	3	T12 - L5	14.1	0.9	T2 - T12	54.6	1.1	T12 - S3	33.4	2.2	-12.6286	0.434449	-9.45601	0.297206	-3.17262	0.137243	3.17262	28.5844	28.441	0.501257	0.498743	0.00251449	24.8126	1.09855	43.2963	1.47158	54.0364	2.11188
Male #	36	22	LPRDNAS04.C3D	-2.98369	1.40357	-17.7907	2.39162	T2 - T7	9.1	0.4	T7 - T12	6.6	0.3	T1 - T12	62.5	0.7	T12 - S2	43	1.1	5.432	0.368161	5.73118	0.593113	-0.299172	0.224952	0.299172	53.1637	47.8028	0.526548	0.473452	0.0530955	28.2349	1.65583	40.3125	0.447624	52.5668	3.38208
Male #	37	27	MNGGVAS05.C3D	-6.59858	0.987874	-18.277	1.87045	L3 - S3	9.3	4.9	T9 - L3	6.8	0.4	T1 - T10	40.6	2	T10 - S3	32.6	0.4	15.1119	0.650631	5.75556	0.281538	9.35631	0.369094	9.35631	39.8137	38.9767	0.505312	0.494688	0.0106231	30.2855	0.92103	24.1306	0.695945	40.572	2.26333
Male #	38	24	MRLL2AS05.C3D	-13.0313	0.312996	-19.7276	2.76547	C7 - T8	4.1	0.9	T8 - T12	2	0.5	T2 - T12	33.7	1.5	T12 - S3	28.6	2.2	2.94195	0.394804	0.973148	0.237709	1.9688	0.157094	1.9688	46.6262	32.5047	0.589229	0.410771	0.178458	17.5039	1.78776	30.5578	0.868606	32.0016	2.22254
Male #	39	29	MRNM2AS05.C3D	-15.0232	0.729719	-25.7889	1.8179	C7 - T6	17.9	5.8	T9 - L3	9.1	1.4	T1 - L4	43.5	1.3	L4 - S3	23.8	2.7	6.41559	0.669259	6.12323	0.372207	0.292364	0.297052	0.292364	43.931	34.469	0.560344	0.439656	0.120689	4.0574	2.22838	25.0793	1.67977	35.8215	3.17896
Male #	40	22	MRZD2AS09.C3D	-3.79688	0.365705	-2.89582	4.7382	T5 - T9	4.4	1	C7 - T5	3.5	0.3	C7 - T11	38	1.1	T11 - S3	50.3	1	5.79158	0.725316	5.17092	0.39791	0.620657	0.327406	0.620657	29.0484	30.5464	0.487432	0.512568	-0.0251368	42.7335	2.35801	22.722	0.941251	33.6058	2.0365
Male #	41	23	MNNLSAS05.C3D	-0.444398	1.27689	0.807246	1.09774	L1 - S1	8.3	0.6	T2 - T7	6.7	0.6	T1 - T10	37.2	2.8	T10 - S1	30.2	1.9	-7.03151	0.575116	3.03718	0.377638	-10.0687	0.197478	10.0687	44.3077	45.0446	0.495876	0.504124	-0.00824701	25.14	1.62013	21.6954	2.06651	29.7026	1.28491
Male #	42	26	NGRFRAS05.C3D	-1.05935	0.296466	2.07909	1.35163	C7 - T12	9.3	4.1	T12 - S1	8.9	1.2	T1 - T11	42.4	3.8	T11 - S3	45.6	3.9	-0.277928	0.381709	-6.89643	0.154349	6.6185	0.227359	6.6185	47.0686	51.4894	0.477573	0.522427	-0.044854	29.3256	1.22803	29.4836	1.1365	35.215	2.26988
Male #	43	21	LVRGNAS06.C3D	-5.72078	0.969571	-7.78877	2.26077	C7 - T3	11.4	1.8	T3 - T8	6	1	T1 - L2	59.5	2.1	L2 - S3	41.2	4	-6.09573	0.320099	2.74241	0.291435	-8.83814	0.0286648	8.83814						6.54785	2.13581	38.3786	0.609759	51.3406	3.52766
Male #	44	30	RLNNTAS05.C3D	3.40812	0.799347	-4.22457	3.22004	C7 - T9	7.7	0.7	T9 - L4	6.9	0.5	T1 - T11	45.4	3.1	T11 - S1	30.7	1.5	-11.2232	0.734373	-6.77112	0.29968	-4.45209	0.434693	4.45209	42.9413	40.1164	0.517006	0.482994	0.0340123	28.5359	3.36988	32.1473	1.8349	46.7355	3.03649
Male #	45	29	RLNGMAS05.C3D	4.67432	0.596502	-17.2546	1.70878	C7 - T3	22.2	0.4	T3 - T7	9.8	0.2	T2 - T12	34.6	2.2	T12 - S3	26.9	4.8	-6.38709	4.32554	-5.89169	0.378372	-0.495399	3.94717	0.495399	42.5538	37.6916	0.530296	0.469704	0.0605916	14.412	1.74108	28.0346	0.668508	32.8312	2.31791
Male #	46	20	PLMGLAS05.C3D	0.614575	0.933711	7.41626	3.00454	T2 - T11	13.5	3.4	T11 - L2	10.8	1.6	C7 - T10	42	3.1	T10 - S3	37.6	2.4	-1.49531	0.501987	1.00675	0.271489	-2.50206	0.230498	2.50206	35.3645	42.3403	0.455113	0.544887	-0.0897731	18.5506	1.58934	21.1278	1.19324	32.3953	0.920721
Male #	47	21	PLMMTAS05.C3D	-11.4049	0.89267	-20.343	1.55032	L1 - S2	11.2	0.3	T9 - L1	5.7	0.7	T1 - T11	44.7	1.8	T11 - S1	35.1	1.9	16.5876	0.425876	6.74746	0.297483	9.84014	0.128393	9.84014	48.5459	46.1855	0.512458	0.487542	0.0249165	33.1086	1.50373	30.9216	1.30038	43.2234	4.24564
Male #	48	27	PLTTMAS05.C3D	0.634407	0.667971	10.972	3.27788	T11 - L4	7.8	0.6	T7 - T11	4.8	0.7	T1 - T11	44.8	3	T11 - S3	27.6	3.3	-7.95356	0.461374	-4.56949	0.351649	-3.38407	0.109725	3.38407	29.6988	34.5235	0.462437	0.537563	-0.0751253	24.0046	1.29135	29.9329	0.618357	40.8496	2.83572
Male #	49	34	PTRGNAS05.C3D	-1.41746	0.48246	-1.93629	2.82595	C7 - S3	10.4	2.6		0	0	T1 - T12	41.8	3.9	T12 - L5	24.4	1.2	7.9705	0.269109	8.02748	0.25925	-0.056979	0.00985947	0.056979						24.367	1.15868	28.169	1.68229	40.1678	2.847
Male #	50	21	PRIGNAS05.C3D	2.32975	0.682832	4.21502	2.20194	T9 - L1	13.7	1.2	T3 - T9	12	0.7	T1 - T11	45.3	0.8	T11 - S1	32.6	0.6	-4.40848	0.324292	-3.03444	0.307983	-1.37404	0.0163093	1.37404	39.8975	45.0661	0.469583	0.530417	-0.0608333	32.6281	1.952	33.7014	1.21119	44.938	0.904316
Male #	51	30	REAMRAS05.C3D	-0.371864	0.691622	9.85992	1.81527	L2 - S1	6.1	0.8	T8 - L2	4.8	0.3	T1 - T12	45.8	0.7	T12 - S3	34.5	1.3	-6.84351	0.440974	-3.82881	0.16517	-3.0147	0.275805	3.0147	39.0713	39.4493	0.497593	0.502407	-0.00481326	30.581	0.756135	31.8594	1.17259	45.763	0.683733
Male #	52	22	RMNMCAS05.C3D	-5.50819	1.6318	-15.6798	1.1935	C7 - T4	9.1	2.7	T4 - T7	8.4	1.5	T1 - T12	55.5	4.8	T12 - S3	31.6	5	-2.18788	0.556879	-6.51505	0.314924	4.32717	0.241955	4.32717	37.8803	32.9252	0.534991	0.465009	0.0699818	29.194	1.40149	39.3477	0.940995	49.6746	2.39214
Male #	53	23	RMNVNAS13.C3D	-3.99621	0.8806	-4.34877	2.16878	T1 - T10	6.7	1.8	L1 - L5	3.6	0.5	T4 - L2	28.9	0.4	L2 - S3	27.3	3.3	6.72597	0.317262	5.77401	0.306417	0.95196	0.010845	0.95196						9.59864	1.62124	25.8281	1.07006	16.6163	1.65506
Male #	54	24	RMNVNBS05.C3D	-6.0952	0.568271	-6.3384	1.95741	T10 - L3	5.6	2.1	T6 - T10	4.7	1.2	T3 - L2	26.1	2	L2 - S3	26.7	2.2	-5.12676	0.312982	4.82315	0.144883	-9.94991	0.168099	9.94991	43.4817	41.3182	0.512756	0.487244	0.0255123	9.91971	1.06851	23.2622	1.79105	15.0557	1.55529
Male #	55	33	STTNDAS06.C3D	-6.02956	2.24243	-1.31038	5.05533	T8 - L4	6.2	0.3	T3 - T8	4.2	0.8	T2 - T11	41	3	T11 - S3	26.9	0.7	6.5722	0.318548	5.69434	0.0457892	0.87786	0.272759	0.87786	33.9198	38.9743	0.465329	0.534671	-0.0693414	34.1151	2.1266	35.3727	1.30611	46.4897	2.66719
Male #	56	22	SNTNDBS06.C3D	9.49084	2.92626	25.1452	8.02379	C7 - T12	6.6	4.7	T12 - L5	3.5	0.6	T2 - T12	46.6	0.5	T12 - S3	21.9	3.7	-9.89728	1.156	-6.19759	0.547697	-3.69969	0.608299	3.69969	36.4385	46.449	0.439614	0.560386	-0.120772	27.8017	0.400763	34.1784	1.18826	42.4246	1.09604
Male #	57	20	SNTDMAS05.C3D	-8.49797	1.46959	10.7537	2.39784	C7 - T6	13.6	6	T6 - T9	9.6	2.3	T1 - T12	49.5	4.2	T12 - S3	28.1	3.2	9.34081	0.646013	6.22366	0.387147	3.11716	0.258866	3.11716	40.3502	49.4766	0.4492	0.5508	-0.1016	19.2335	1.69564	37.9149	0.966947	44.9093	3.04238
Male #	58	29	SCRDRAS06.C3D	0.286293	0.63926	-9.7973	1.53957	L1 - L5	26.1	2.1	T9 - L1	15.9	1.2	C7 - T11	45.4	1.1	T11 - S3	36.9	0.9	-6.02877	0.247462	-5.09289	0.0659458	-0.935879	0.181517	0.935879	36.1068	37.8231	0.488393	0.511607	-0.0232146	20.373	0.748138	40.343	1.6148	44.0812	2.43576
Male #	59	35	SCCSLAS05.C3D	2.56177	0.774968	13.1058	0.566885	T11 - L3	7.9	0.6	T1 - T5	7.5	0.8	T1 - T10	63.6	3.2	T10 - S3	30.9	3.8	-2.25215	3.23849	-3.72392	0.379061	1.47178	2.85943	1.47178	40.6156	45.5735	0.471238	0.528762	-0.0575234	25.6133	1.17186	34.2619	0.272912	54.0021	0.784954
Male #	60	23	SRNLRAS05.C3D	-1.09588	0.344505	-2.89935	1.50745	C7 - T3	10.1	1.8	T3 - T8	5.2	0.3	T2 - T12	44.2	1.6	T12 - S3	26.1	2.3	6.35386	0.486209	-0.285278	0.0429292	6.63914	0.443279	6.63914	37.4853	40.1948	0.48256	0.51744	-0.0348796	24.7439	2.51846	37.6716	6.66406	46.0925	4.83586
Male #	61	21	STRGNAS05.C3D	-13.0473	1.16229	-25.0867	3.77192	C7 - T4	11.9	1.2	T4 - T7	4.7	0.2	T2 - T12	48.7	1.1	T12 - S2	30.1	0.8	16.208	0.330907	5.11853	0.583111	11.0894	0.252204	11.0894	50.2585	42.1986	0.543587	0.456413	0.0871747	23.9488	1.07463	35.8518	1.92858	41.8393	1.85652
Male #	62	27	SLPRBAS05.C3D	-2.71521	0.533234	-8.90468	1.96803	C7 - T4	18.7	5.6	T4 - T7	11.6	3.2	T2 - T12	51	1.5	T12 - S3	28.9	1.3	-3.29385	0.585751	5.63957	0.164161	-8.93342	0.42159	8.93342	45.2154	48.0353	0.48488	0.51512	-0.03024	28.5139	0.476522	37.0135	0.873082	47.7298	1.69312
Male #	63	22	TNGMTAS05.C3D	17.7321	0.625767	5.40483	0.953153	T3 - T8	22.9	1.5	T8 - T12	16.1	1.8	T2 - L2	38.9	2.6	L2 - S2	34.1	3.4	-3.7297	0.0901509	-5.96908	0.287232	2.23937	0.197081	2.23937	37.8898	37.6625	0.501505	0.498495	0.00300931	30.4828	0.48094	43.1109	0.745373	48.3012	0.75028
Male #	64	25	RBNFBAS05.C3D	1.79264	0.586779	-3.53042	0.839953	C7 - T8	5.6	3.1	L2 - S3	5.4	2.8	T3 - T12	33.8	2.7	T12 - S3	35.1	4	-4.75474	0.586161	-2.72489	0.205898	-2.02985	0.380263	2.02985	47.654	48.7053	0.494545	0.505455	-0.0109105	5.14932	1.5423	18.4925	2.06193	22.3721	2.57471
Male #	65	21	VLLSTAS05.C3D	-6.74434	0.628584	-0.0336249	0.669976	C7 - T12	10.7	8.7	T12 - L3	8.5	1.1	T2 - T11	43.7	1.5	T11 - L5	42.2	1.4	4.93735	0.519808	4.01579	0.230423	0.921563	0.289385	0.921563	37.206	37.1567	0.500332	0.499668	0.000663505	28.0441	2.53025	34.2228	1.21036	36.0499	3.55534
Male #	66	25	VLPLSAS05.C3D	-1.0252	0.454351	27.8563	2.98161	C7 - T12	4.8	0.9	T12 - L5	4.2	0.4	T1 - T11	37.5	2.7	T11 - S3	38.9	2.6	2.23949	0.250473	-3.27433	0.359876	5.51383	0.109403	5.51383						41.4579	1.1237	43.5262	0.655476	45.7899	2.92239
Male #	67	25	YZBYDAS06.C3D	-7.4397	0.874953	-9.29456	2.61308	C7 - L5	5.8	0.4		0	0	T1 - T12	46.5	2.7	T12 - S3	41.4	4.8	10.0336	0.181745	4.01092	0.210969	6.02267	0.0292242	6.02267	47.3135	44.3184	0.516343	0.483657	0.0326857	30.0567	1.29425	27.819	0.43082	35.1258	1.20206

## Sheet: Female IO Trials
Subject	Number	Age	File name	ASO	ASO S.D.	AGO	AGO S.D.	CA1 Limit Vertebrae	CA1	CA1 S.D.	CA2 Limit Vertebrae	CA2	CA2 S.D.	Thoracic Kyphosis Limit Vertebrae	TKA	TKA S.D.	Lumbar Lordosis Limit Vertebrae	LLA	LLA S.D.	ΔASIS	ΔASIS S.D.	ΔPSIS	ΔPSIS S.D.	PT	PT S.D.	|PT|	Left_PL_Load (kgf)	Right_PL_Load (kgf)	Left_PL_Load (BW %)	Right_PL_Load (BW %)	ΔUL (Left - Right)	T12-L5 (angle deg)	T12-L5 S.D. (angle deg)	T4-T12 (angle deg)	T4-T12 S.D. (angle deg)	T1-T12 (angle deg)	T1-T12 S.D. (angle deg)
Female #	1	22	LSNMRAS06.C3D	-12.5665	0.303665	-26.1137	1.8612	C7 - L4	12.8	2.7	L4 - S2	0.9	0.5	T1 - T11	49.3	3.6	T11 - L5	41.6	2.4	4.49308	0.134082	3.84321	0.303195	0.649865	0.169113	0.649865	39.6678	29.9527	0.569772	0.430228	0.139544	40.491	2.50697	31.0494	2.31586	42.9239	2.35991
Female #	2	21	BLLFBAS05.C3D	-17.3358	0.700218	-28.4196	2.08004	C7 - T6	12.1	10	T12 - S3	3.2	2.4	T1 - T11	35.3	1.3	T11 - S2	48.9	3.5	16.8972	0.218521	5.10671	0.257852	11.7905	0.039331	11.7905	43.7308	36.2029	0.547089	0.452911	0.094177	33.7923	0.700555	21.8696	0.971604	30.8153	0.910816
Female #	3	22	BNFLNAS07.C3D	-2.28518	0.685818	-26.3593	1.85668	T8 - L2	3.1	1.3	T3 - T8	2.1	1	T1 - T12	39.1	2.2	T12 - L5	42.8	1.2	-0.589003	0.385974	-3.73508	0.254282	3.14608	0.131692	3.14608	40.5451	28.9089	0.583769	0.416231	0.167538	40.2456	1.8043	33.3573	1.6589	39.1161	2.24889
Female #	4	31	BFNNNAS04.C3D	-6.65021	1.24668	-14.9463	1.12899	C7 - T4	6	0.6	T10 - S1	4.6	0.1	T1 - L1	53	2.7	L1 - S1	41.1	3	0.804407	0.531135	5.93954	0.254015	-5.13513	0.27712	5.13513	32.9045	32.0529	0.506555	0.493445	0.0131106	40.3323	1.40388	26.781	0.645155	43.2495	0.276961
Female #	5	20	CNTM2AS06.C3D	-3.80133	0.899676	-16.8236	1.5664	T10 - L5	11.4	2.5	C7 - T4	6.5	0.8	T2 - T11	45.3	3.2	T11 - S3	56.1	2.2	14.1212	0.235975	8.19313	0.210134	5.92802	0.0258408	5.92802	33.2217	26.7053	0.554369	0.445631	0.108738	45.2488	2.55356	34.7242	2.40299	42.0213	1.73536
Female #	6	26	CCCM2AS06.C3D	9.29617	0.521938	7.91471	3.15583	L1 - L5	11.7	0.6	T9 - L1	10.2	0.9	T1 - T11	40.9	1.6	T11 - L5	60.4	0.9	-9.80989	0.593718	-4.65738	0.313655	-5.1525	0.280063	5.1525	25.9972	36.1942	0.41802	0.58198	-0.163961	60.0168	1.03613	27.245	1.59247	40.4948	1.71327
Female #	7	23	CRMRNAS07.C3D	10.2095	0.703533	5.18011	3.0297	T2 - T12	11.4	1	T12 - L5	8.7	1.3	T1 - T11	39.8	2.6	T11 - L5	36.5	1.6	-18.2951	0.391268	-9.59358	0.545945	-8.70149	0.154678	8.70149	27.703	26.9593	0.506803	0.493197	0.0136068	32.9746	1.60558	26.9178	1.83425	37.0671	3.64971
Female #	8	23	DGRM3AS05.C3D	-1.52264	1.55561	-3.63396	5.44012	C7 - T6	6.7	4	L4 - S3	0.6	0.2	T1 - T12	53.5	2.4	T12 - S2	68.3	4.8	-16.5558	0.503355	-3.15068	0.153082	-13.4052	0.350273	13.4052	45.926	44.3212	0.508891	0.491109	0.0177826	39.6329	1.20404	38.3787	1.35004	52.1815	3.16171
Female #	9	21	DLLNZAS06.C3D	-4.05736	0.546198	-13.3673	1.27073	T10 - L5	9.1	0.6	C7 - T5	8.5	0.3	T1 - T11	48.9	1.4	T11 - S2	41.2	0.3	9.17743	0.260319	7.14509	0.109488	2.03234	0.150831	2.03234	30.2554	27.3996	0.524766	0.475234	0.0495322	42.3347	1.57333	44.042	1.76048	56.2941	1.44831
Female #	10	19	DLLBNAS05.C3D	-4.60667	0.662047	-2.30493	1.21375	C7 - T7	5.5	1.6	T7 - S3	1.2	0.5	T1 - T12	58.5	5.6	T12 - S3	46	3.1	-4.98168	0.196725	3.17014	0.186151	-8.15181	0.0105743	8.15181	29.392	29.3123	0.500679	0.499321	0.00135714	38.3561	1.69093	32.9337	1.53782	46.2764	3.67316
Female #	11	21	DLLPLAS05.C3D	-15.4654	0.874108	-1.90585	2.36706	C7 - T5	8.5	1.4	T8 - L4	8	0.8	T1 - T12	40.7	2.2	T12 - S1	37	1.3	9.99779	0.288913	3.89634	0.241781	6.10145	0.0471324	6.10145	36.6205	36.4232	0.501351	0.498649	0.00270167	32.5038	2.12507	28.7818	0.12183	40.7475	2.16365
Female #	12	27	DFDDRAS05.C3D	-12.9035	0.140989	-14.9773	0.833393	C7 - T4	12	2	T4 - T8	8.1	0.6	T1 - L1	57.8	4.8	L1 - L5	52.4	1	1.48213	0.192644	5.27389	0.147763	-3.79176	0.0448804	3.79176	41.4479	40.6752	0.504705	0.495295	0.00941002	45.6831	1.09445	43.5859	1.16592	47.0019	3.43428
Female #	13	22	DMGNTAS05.C3D	-0.706777	0.81548	5.66072	0.826444	T4 - T11	15.1	0.4	C7 - T4	14.7	1.1	T1 - L1	49	2.5	L1 - L5	53.8	1.3	-9.41168	0.396861	-3.91461	0.289395	-5.49707	0.107466	5.49707	32.0661	33.505	0.489028	0.510972	-0.0219435	49.5009	1.1689	29.1113	1.06832	46.6408	3.00079
Female #	14	22	DMRSRAS06.C3D	-5.062	0.341081	-9.32904	4.30331	C7 - T8	10.9	2.3	L3 - S2	9.2	1	C7 - T11	50.9	4.4	T11 - L5	43.1	3	0.302346	0.210254	4.97564	0.172634	-4.67329	0.0376198	4.67329	32.8779	36.0712	0.476843	0.523157	-0.0463141	41.5933	3.08244	31.8715	1.03136	50.2161	2.2927
Female #	15	21	DSLTRAS06.C3D	-1.59803	0.543645	-3.22663	0.968434	T8 - L1	10.4	0.4	L1 - L5	9.4	0.8	C7 - T11	60.6	1.8	T11 - L5	54.5	3.1	-0.792377	0.685038	-2.05901	0.352369	1.26663	0.332668	1.26663	28.3648	27.4499	0.508196	0.491804	0.0163912	46.2871	2.1318	32.5948	1.30164	50.3502	2.89964
Female #	16	26	DSTLNAS05.C3D	-7.65037	0.552817	6.50333	4.7781	T9 - L2	12.9	0.5	L2 - L5	10.3	0.4	T1 - T11	48.8	1.3	T11 - L5	48	1.7	-3.79311	0.67673	-7.83467	0.394514	4.04156	0.282216	4.04156	33.5896	34.5304	0.493095	0.506905	-0.0138106	48.3611	1.77554	32.4332	0.914594	49.155	1.57585
Female #	17	21	DRNLSAS05.C3D	6.3617	0.455907	3.64588	2.4824	T11 - L4	19.2	1.3	T2 - T11	16.4	0.7	T1 - T11	40.9	0.9	T11 - L5	45.9	0.4	-20.9504	0.22404	-6.06809	0.106343	-14.8823	0.117697	14.8823	34.7619	38.2564	0.476071	0.523929	-0.0478576	47.1947	0.396147	27.5908	0.843519	42.1591	0.808813
Female #	18	27	FTCFDAS05.C3D	-2.41501	0.5948	-8.26275	2.31281	T3 - T11	6.4	3	T11 - S1	4.9	1.5	T2 - T11	54.9	0.9	T11 - L4	58.6	1.3	-13.5112	0.406809	-4.88291	0.127078	-8.6283	0.279731	8.6283	27.8785	26.3296	0.514287	0.485713	0.0285733	45.1886	2.44986	40.8978	0.751082	47.5162	2.77055
Female #	19	23	FRSRBBS05.C3D	-12.6909	0.774491	-8.82164	0.833626	T8 - L3	21.6	0.5	T4 - T8	16.8	0.4	T1 - T11	42.7	3.7	T11 - L4	38.1	2.5	2.7135	0.249788	4.47578	0.284241	-1.76228	0.0344528	1.76228	23.0682	22.5784	0.505365	0.494635	0.0107305	26.9879	1.17816	24.4778	1.4403	33.4714	2.50578
Female #	20	24	FRTCLAS05.C3D	1.01491	1.14242	-10.1229	3.60155	C7 - L1	9.7	3.5	L1 - S1	7.4	0.7	C7 - T12	27.4	3.8	T12 - S3	26.8	3.1	-5.97833	0.660135	-7.58354	0.344144	1.60521	0.315992	1.60521	37.756	31.1998	0.54754	0.45246	0.0950791	18.8844	1.16521	14.2338	1.63458	25.8844	3.0406
Female #	21	25	GLFVLAS05.C3D	-1.82149	0.408986	4.87545	1.89686	L3 - S2	9.4	1.1	T9 - L3	9.4	1.3	C7 - L1	55.9	5.6	L1 - L4	37	1.1	13.8887	0.702256	0.949563	0.285648	12.9391	0.416609	12.9391	49.8132	48.3839	0.507278	0.492722	0.0145555	33.2842	0.74536	33.222	1.49856	51.1864	2.21382
Female #	22	33	GRDCSAS05.C3D	0.687669	1.00095	10.3524	1.16479	L2 - L5	7.7	0.4	C7 - T4	7.4	0.5	C7 - T10	27.8	3.9	T10 - L5	32.1	2.3	-10.1511	0.199931	-9.21242	0.473614	-0.938692	0.273683	0.938692	26.072	27.6461	0.485348	0.514652	-0.0293035	28.8643	1.97296	16.7587	0.967179	24.2559	1.95186
Female #	23	15	GJYJSAS05.C3D	-12.9205	0.556627	4.97096	1.83341	T10 - L2	10.2	0.8	C7 - T7	9.8	3.6	T1 - T10	39.2	2.4	T10 - L4	38.8	0.9	-3.57867	0.626515	-7.11995	0.319462	3.54127	0.307053	3.54127	23.339	21.5126	0.52036	0.47964	0.0407209	30.2006	1.26436	19.7371	1.43822	34.0168	2.30065
Female #	24	21	CNILRAS06.C3D	2.1683	2.92504	-8.30703	2.37546	C7 - T3	13.4	1.1	T3 - T7	12.3	0.6	C7 - L1	51.3	4.1	L1 - S1	40	3.3	-2.58684	1.53086	-5.21058	0.260968	2.62374	1.26989	2.62374	43.7827	40.0966	0.521973	0.478027	0.0439453	30.5361	1.65392	37.3979	0.846647	49.9554	2.55026
Female #	25	21	TLNVRAS06.C3D	11.652	0.483952	19.2038	3.20377	L4 - S3	5.4	1.6	T10 - L4	4.2	0.9	T1 - T11	47.8	1.4	T11 - L4	41.5	1.5	-8.25282	0.363202	-11.0101	0.37955	2.75727	0.0163481	2.75727	37.4077	43.0661	0.464843	0.535157	-0.0703131	39.8436	2.42136	28.592	0.431963	47.3083	1.30437
Female #	26	25	LNCFDAS11.C3D	-5.74599	0.425115	-9.51608	2.63184	T1 - T5	12.2	1.5	T8 - T11	8.4	1.7	C7 - T12	60.1	6.8	T12 - L5	59.7	1.2	-3.55708	0.757801	-4.53947	0.3398	0.982392	0.418	0.982392	43.1498	37.4318	0.535479	0.464521	0.0709586	58.5239	1.35198	38.6074	1.3021	59.0611	1.20643
Female #	27	28	LNCSRAS05.C3D	0.882179	0.301425	0.534929	5.42166	L3 - S3	2.8	1.7	T6 - T11	2.4	0.8	T2 - T11	52	1.6	T11 - L5	51.5	1.4	0.713207	0.429567	0.770767	0.196711	-0.0575602	0.232856	0.0575602	29.729	28.2445	0.512803	0.487197	0.0256069	50.0456	1.33586	43.8189	1.39704	48.1698	2.5013
Female #	28	22	LNENTAS05.C3D	8.45646	0.97093	-5.68814	2.7961	T11 - L3	23.7	1.1	T7 - T11	15.8	0.4	T1 - T10	46.3	1.5	T10 - L5	40.2	1.6	4.14046	0.549187	-3.2324	0.314648	7.37285	0.23454	7.37285	35.5734	33.225	0.517067	0.482933	0.0341342	39.235	0.725857	32.8296	0.751308	45.3317	1.01104
Female #	29	26	LNRNRAS05.C3D	-4.39657	0.649461	-9.37224	1.85857	C7 - L4	1.9	0.4	L4 - S2	1.1	0.4	C7 - T9	56.2	1.2	T9 - L5	48.7	1.7	-3.29163	0.458985	-2.7868	0.160256	-0.504827	0.298729	0.504827	29.9371	28.1073	0.515762	0.484238	0.0315238	41.1724	1.52961	24.3543	1.1344	47.8256	1.63835
Female #	30	27	LPUMTAS05.C3D	9.52579	0.247374	-6.70716	2.26315	C7 - T5	8.1	7.3	T12 - S3	3	1.9	T1 - T10	42.5	1.6	T10 - L5	45	1.7	-13.1344	0.497479	-9.25141	0.268536	-3.88304	0.228943	3.88304	34.1888	31.4568	0.520809	0.479191	0.0416178	41.8937	2.01389	28.4971	1.20406	39.2881	0.737688
Female #	31	21	MMMRNAS05.C3D	4.27205	1.41229	-1.54006	2.24993	C7 - T8	9	1.1	T8 - L4	6.4	1.2	T1 - T12	36.7	2.2	T12 - L5	41.8	1.3	-0.930778	0.720999	-0.586582	0.212837	-0.344196	0.508163	0.344196	31.9369	34.0694	0.483846	0.516154	-0.0323075	41.7504	1.34262	19.2797	1.05338	34.9329	1.71188
Female #	32	20	MNGLCAS05.C3D	-12.8425	0.749042	-26.9775	1.06591	C7 - T5	23.7	14.9	T10 - L3	8.5	1.3	T1 - L1	76.3	0.5	L1 - S1	55.7	0.3	12.5081	0.404902	5.56233	0.246858	6.94575	0.158044	6.94575	28.8153	22.063	0.566357	0.433643	0.132715	52.3073	0.735866	51.6157	0.57873	64.0272	0.883622
Female #	33	24	MNSNNAS11.C3D	-5.8863	0.607398	-15.8468	2.14208	T3 - T7	16.5	1	T7 - L5	13.6	0.6	T1 - T12	39.3	1.4	T12 - S1	38.9	1	-6.12739	0.317447	-0.919332	0.310521	-5.20805	0.00692639	5.20805	25.7909	25.734	0.500552	0.499448	0.00110393	38.9251	0.819802	31.814	0.36787	39.2721	1.41826
Female #	34	27	MRNRBBS05.C3D	-6.59682	0.428254	-27.0358	0.637835	L4 - S3	5.1	1	T9 - L4	4.5	0.6	T1 - T12	49.8	2.1	T12 - L5	51.4	0.6	4.54172	0.395433	3.36479	0.239178	1.17693	0.156255	1.17693	35.3624	31.0525	0.532447	0.467553	0.0648937	50.2466	0.960659	33.9943	1.50054	49.7601	2.14779
Female #	35	25	MSTRMAS05.C3D	-3.64303	1.32979	-11.5428	1.87214	C7 - L4	7.6	3.2	L4 - S2	2.7	0.5	C7 - T11	38.3	4.4	T11 - L4	39.1	2.4	-0.618704	0.638515	2.96145	0.3152	-3.58015	0.323315	3.58015	35.3881	32.7487	0.519368	0.480632	0.0387361	32.6585	1.34684	22.8599	1.89207	37.2328	2.35026
Female #	36	21	MSTPMAS05.C3D	-7.28292	1.18089	-8.5623	2.53196	C7 - T4	7.8	0.5	T12 - L3	4.8	0.5	T1 - T12	46.9	1	T12 - S3	35.8	3.3	-9.01162	0.305675	1.64699	0.16422	-10.6586	0.141455	10.6586	27.3064	25.9759	0.512486	0.487514	0.0249719	27.5445	2.08837	33.2683	1.28181	42.8184	2.41931
Female #	37	23	MSTYLAS06.C3D	-1.31099	0.443098	-3.98515	0.540542	C7 - T4	10.7	0.4	T4 - T9	7.9	0.2	T1 - T12	45.7	0.8	T12 - S1	56.4	0.6	-10.4098	0.407208	-4.35809	0.221529	-6.05167	0.185678	6.05167	28.6708	29.3809	0.493884	0.506116	-0.0122324	53.751	1.16548	35.8772	0.968999	47.1719	1.11776
Female #	38	21	MLLCLAS05.C3D	-8.19114	1.20091	-25.144	3.85829	T10 - S3	6.5	0.6	T4 - T10	2.2	0.3	T1 - T11	49.3	4.2	T11 - L4	45.5	1	19.1061	0.40367	9.79106	0.179018	9.31502	0.224652	9.31502	32.1047	27.5698	0.537997	0.462003	0.0759933	43.4169	0.806508	38.0661	1.51537	44.1943	2.76588
Female #	39	25	PRRLNAS06.C3D	-5.17009	0.858122	-23.4109	2.71223	C7 - T6	14	4.5	T6 - T12	7.2	1	T1 - T12	46.6	1.2	T12 - L5	47.1	2.2	12.4931	0.515422	6.53116	0.294174	5.9619	0.221248	5.9619	31.004	27.3082	0.53169	0.46831	0.0633794	44.8871	2.37421	33.0902	1.05029	40.5299	2.52592
Female #	40	21	PSCNNAS05.C3D	-10.2179	0.640852	-16.0016	0.934068	C7 - L4	3.9	2.9	L4 - S3	2.4	0.8	T1 - T11	44	3.4	T11 - S3	32.4	4.7	7.45803	0.394991	4.05312	0.0931121	3.40492	0.301879	3.40492	33.2691	28.5613	0.53807	0.46193	0.0761408	27.2414	2.09663	28.8052	1.12831	38.3886	3.64796
Female #	41	22	PCRLRAS05.C3D	-6.95699	1.74595	-12.0408	2.68285	C7 - T11	12.3	1.5	T11 - S2	10.6	1.3	T1 - T11	50.9	1	T11 - L4	68.3	2.7	-8.85337	1.26451	-1.19984	1.67339	-7.65353	0.408875	7.65353						46.606	1.64675	38.0788	0.976876	49.4322	1.51221
Female #	42	22	PZLLNAS06.C3D	-10.3102	0.401538	-20.1726	1.59341	T10 - L4	9.1	0.4	T4 - T10	8.3	0.5	T1 - T11	42.6	2.7	T11 - S1	40	2.2	8.59213	0.359481	6.16153	0.200613	2.4306	0.158868	2.4306	31.97	29.8492	0.517153	0.482847	0.0343065	36.9293	1.74163	33.4816	2.34412	40.4868	2.29286
Female #	43	23	RZZRMAS05.C3D	-1.70629	0.912353	-11.4707	1.12846	L2 - L5	9.7	0.7	T11 - L2	9.4	0.9	T1 - T12	39.9	2.5	T12 - S3	26.5	4.6	-13.1014	0.422968	-2.95385	0.231746	-10.1475	0.191222	10.1475	31.0078	33.4535	0.481029	0.518971	-0.0379412	16.9292	1.70262	25.9238	1.27969	41.0458	2.37471
Female #	44	24	RSSSTAS05.C3D	-5.37993	0.445747	-22.9653	2.04822	T12 - S3	3.8	0.5	T5 - T12	3.2	0.4	T1 - T11	47.6	2.8	T11 - L4	42.4	1.4	8.05287	0.460102	-2.54553	0.307198	10.5984	0.152903	10.5984	25.7493	20.6735	0.554669	0.445331	0.109337	42.0079	1.7192	34.3079	1.66847	47.6577	2.72547
Female #	45	24	SBLVLAS05.C3D	-4.36125	0.516479	-13.2197	0.87683	T10 - L1	10.4	0.8	C7 - T4	10.1	1.7	C7 - T11	51.8	6.1	T11 - S3	33.3	3.3	-6.09993	0.450183	2.00952	0.166998	-8.10945	0.283185	8.10945	38.9526	30.7451	0.558879	0.441121	0.117757	31.346	2.28698	34.7435	0.725708	51.7853	2.64588
Female #	46	23	SRRDIAS05.C3D	-4.4526	1.06695	-6.58728	1.63087	L1 - L4	13.4	0.9	T9 - L1	12.3	1.6	T1 - T12	65.5	1.6	T12 - S3	47.6	3.1	3.25904	0.714591	-4.84892	0.28426	8.10796	0.430331	8.10796	32.2386	32.0961	0.501108	0.498892	0.00221529	37.8129	1.78961	47.6714	1.98461	64.8056	1.85667
Female #	47	22	SBEDBAS05.C3D	0.0573016	0.613398	-10.1956	1.68715	T7 - T11	10.8	0.4	T11 - L2	10.1	0.4	T1 - T11	37.1	1.4	T11 - L5	24.3	1.2	16.1966	2.71864	9.5143	0.206421	6.68229	2.51222	6.68229	30.4718	31.0767	0.495086	0.504914	-0.00982736	24.2786	1.84814	26.6142	0.910917	36.0729	1.59695
Female #	48	31	SCGSMAS05.C3D	-3.80814	1.33426	-12.513	1.26618	C7 - T10	10	1.1	T10 - L4	9	0.6	T2 - T11	38.8	1.7	T11 - S3	39.5	1.3	-2.87578	0.459272	-2.94667	0.222326	0.07089	0.236946	0.07089	29.2646	24.2513	0.546839	0.453161	0.0936774	31.9368	1.26596	34.2757	2.11799	40.5803	1.8233
Female #	49	28	SCRLRCS05.C3D	15.5915	0.778852	7.25932	4.40719	T4 - T11	11.4	0.3	T11 - L4	11	0.3	T1 - T12	49.2	3.6	T12 - L5	43.3	0.8	-9.68594	0.677559	-3.77819	0.228999	-5.90774	0.448561	5.90774	30.1309	35.7666	0.457239	0.542761	-0.0855224	41.4868	1.2461	36.3213	1.07282	48.2401	3.81114
Female #	50	22	SCLFDAS06.C3D	-18.4293	0.597652	-19.2803	2.05657	T7 - L4	16.9	0.2	C7 - T3	7.7	0.7	T2 - T12	45.3	0.9	T12 - S1	48	0.6	11.38	0.241619	6.62523	0.31603	4.75479	0.0744113	4.75479	36.4131	29.2902	0.554205	0.445795	0.108409	46.8281	0.581049	38.3083	0.622539	38.9378	3.02796
Female #	51	20	SCRVRAS05.C3D	-7.91332	0.699605	-24.3126	1.2048	T12 - S1	7.7	1.6	T4 - T12	6.1	1.2	T1 - T11	43.9	1.8	T11 - L5	37.9	0.3	5.64666	2.23915	6.53722	0.180126	-0.890556	2.05902	0.890556	28.9702	26.0795	0.526256	0.473744	0.0525122	39.3355	0.700795	29.832	0.851239	41.0447	2.01548
Female #	52	21	SRNCHAS05.C3D	-7.95047	0.65541	-32.1561	1.7322	C7 - T12	20.3	1.5	T12 - L5	11.3	0.9	T1 - T11	52.8	0.6	T11 - S1	43.3	1.2	16.8129	0.359317	7.49781	0.29473	9.31512	0.0645868	9.31512	37.0815	33.5705	0.524847	0.475153	0.0496943	42.1378	0.592308	36.1363	0.519812	52.0312	0.488312
Female #	53	26	TLRNNAS05.C3D	-6.42039	0.28873	-8.27763	1.15377	T12 - L4	7.3	0.3	L4 - S3	7.2	1.3	T1 - T10	52.4	2.2	T10 - S3	39.1	4.2	14.5722	0.340156	2.20521	0.21507	12.367	0.125085	12.367	32.5884	31.7759	0.506312	0.493688	0.0126231	30.0942	1.80947	29.8809	1.0795	47.5134	1.25732
Female #	54	20	TRMVNAS05.C3D	2.42974	0.714437	-1.53797	1.12466	T8 - T12	11.3	0.6	T12 - L3	10.3	0.8	T1 - T12	52.1	3.4	T12 - L4	36.8	2.1	-4.46608	0.325195	-3.54559	0.175542	-0.920484	0.149653	0.920484	31.1065	33.1004	0.484472	0.515528	-0.0310551	36.5929	2.08316	28.0717	2.32101	52.1372	3.40435
Female #	55	21	TNNSRAS05.C3D	-2.84195	0.480842	-10.7324	0.553028	T10 - L4	8.3	0.7	L4 - S3	6.2	0.6	T1 - T11	50.6	2.9	T11 - L4	56.7	2.8	14.9782	0.280094	2.51139	0.387805	12.4668	0.10771	12.4668	39.6641	36.9482	0.517725	0.482275	0.0354502	49.0423	0.775739	32.0692	1.44707	42.0951	4.1118
Female #	56	20	VLGFRAS05.C3D	-8.96954	1.79239	-14.591	3.48516	T6 - T11	6.8	0.3	T11 - L4	6.7	1	C7 - T11	36.7	3.4	T11 - L5	46.1	2.5	5.08542	0.372544	2.21315	0.130324	2.87227	0.242221	2.87227	23.8915	19.2648	0.553603	0.446397	0.107206	43.7688	2.56817	17.0887	0.77736	35.1806	2.03369
Female #	57	22	VRGBRAS05.C3D	-3.70858	0.340873	-3.61237	2.37111	C7 - L5	1.5	0.7		0	0	T1 - T11	44.8	0.8	T11 - S3	27.1	3.7	7.32283	0.355076	4.48082	0.0843768	2.84201	0.2707	2.84201	31.9535	32.0411	0.499316	0.500684	-0.00136887	29.6849	1.87855	30.8263	0.395846	43.2177	2.14814

## Sheet: Male only IO and WCO
Subject	Number	Age	File name	Type	Wedge Size	Wedge Side	ASO	ASO S.D.	AGO	AGO S.D.	CA1 Limit Vertebrae	CA1	CA1 S.D.	CA2 Limit Vertebrae	CA2	CA2 S.D.	Thoracic Kyphosis Limit Vertebrae	TKA	TKA S.D.	Lumbar Lordosis Limit Vertebrae	LLA	LLA S.D.		ΔASIS	ΔASIS S.D.	ΔPSIS	ΔPSIS S.D.	|PT|	|PT| S.D.	PT	Left_PL_Load (kgf)	Right_PL_Load (kgf)	Left_PL_Load (BW %)	Right_PL_Load (BW %)	ΔUL (Left - Right)	T12-L5 (angle deg)	T12-L5 S.D. (angle deg)	T4-T12 (angle deg)	T4-T12 S.D. (angle deg)	T1-T12 (angle deg)	T1-T12 S.D. (angle deg)
Male #	1	22	BNCNDAS04.C3D	IO	0		-14.2806	0.446836	-17.522	1.19423	C7 - L3	8.6	1.1		0	0	T2 - T11	44	1.7	T11 - S2	41.7	1		5.56676	0.189861	7.96041	0.254484	2.39365	0.0646235	-2.39365	27.5041	27.623	0.498921	0.501079	-0.00215738	35.1049	1.16691	35.6554	0.717245	39.4202	3.13232
Male #	1	22	BNCNDAW06.C3D	WCO	10	Left	-4.15189	1.60694	-4.17455	4.0297	C7 - T11	4.1	1.4	T11 - S1	3.8	0.8	T1 - T11	43	3.3	T11 - S2	39.6	2.5		-7.03084	0.556117	2.5569	0.112094	9.58773	0.444023	-9.58773	27.363	28.4942	0.489874	0.510126	-0.0202516	28.3464	1.19351	32.9435	1.94987	33.8069	2.39095
Male #	3	22	BDNLKAS05.C3D	IO	0		-17.6634	0.822099	-40.271	3.51088	C7 - T6	8.6	2.6	T9 - L4	8.1	0.5	T1 - T12	46.1	2.4	T12 - S2	33.1	2.9		-7.79283	0.984762	6.02337	0.238178	13.8162	0.746584	-13.8162	45.7682	37.8927	0.547068	0.452932	0.0941361	27.4496	1.69488	26.6791	1.1201	45.4043	3.11306
Male #	3	22	BDNLKAW06.C3D	WCO	10	Left	-3.8652	2.40166	-0.0629785	6.6893	C7 - L3	8.8	3		0	0	T1 - T12	47.1	1.4	T12 - S2	35.2	1.5		-26.9247	1.32978	-1.69985	0.336909	25.2248	0.99287	-25.2248	38.1221	45.5114	0.455823	0.544177	-0.0883534	30.1883	1.67397	27.7814	1.04486	45.9657	2.79097
Male #	4	28	CCCDVAS05.C3D	IO	0		-6.79369	0.899541	-16.6873	3.0147	C7 - T6	17.9	4.1	T11 - S2	10.1	0.4	C7 - T10	40.7	4.8	T10 - S3	34.3	2.5		18.9035	0.25891	10.2368	0.245428	8.66671	0.0134823	8.66671	34.5416	34.5539	0.49991	0.50009	-0.000179172	10.3836	1.70309	19.9922	0.98857	37.9527	1.93957
Male #	4	28	CCCDVAW05.C3D	WCO	18	Left	-4.20991	0.565213	2.17846	1.27141	C7 - T6	13.1	2	T6 - T11	6.5	0.3	T1 - T11	44.5	1.5	T11 - S3	39	3.4		6.05076	0.290768	3.75534	0.181259	2.29542	0.109509	2.29542	34.2413	35.5147	0.490873	0.509127	-0.018254	14.517	0.554207	19.7298	0.623236	40.6977	0.975514
Male #	6	25	CLBLRAS05.C3D	IO	0		-2.48286	0.240928	-12.6595	2.64997	C7 - T6	2.8	0.3	T6 - L2	2.4	1	C7 - T11	45.6	1	T11 - S3	22.4	1.9		3.166	0.188169	-2.58146	0.148461	5.74746	0.039709	5.74746	39.636	38.9883	0.504119	0.495881	0.00823765	19.0193	2.45794	27.1373	0.434275	42.2295	2.23777
Male #	6	25	CLBLRAW05.C3D	WCO	8	Right	-5.53964	0.763496	0.187676	4.16741	C7 - T6	3.5	1.4	T6 - T12	2.7	1.6	C7 - T10	47.3	1.4	T10 - S3	24	1.7		23.8486	0.219569	0.152932	0.200538	23.6956	0.019031	23.6956	35.9311	43.1581	0.454312	0.545688	-0.0913769	20.9743	1.98272	28.6995	1.72055	43.6373	2.66011
Male #	7	23	CRNLRAS05.C3D	IO	0		-11.7989	0.946392	-11.4978	0.543702	C7 - T4	24.1	7.1	T7 - L5	12.6	0.8	T1 - T12	61.4	3.1	T12 - S1	54.8	0.6		6.55451	0.899728	8.8117	0.202401	2.25719	0.697328	-2.25719	38.6816	41.23	0.484055	0.515945	-0.0318899	53.0373	1.51013	43.56	1.34663	57.1291	1.07552
Male #	7	23	CRNLRAW06.C3D	WCO	14	Left	-5.73583	0.630906	-2.50977	3.69106	C7 - T4	8.6	0.3	T7 - T11	5.4	0.8	T1 - T12	55.9	3.4	T12 - S2	62	1.9		-8.25019	0.658831	2.01136	0.303944	10.2615	0.354887	-10.2615	37.9491	42.3216	0.472764	0.527236	-0.0544717	46.8962	2.42991	41.4632	1.11442	54.8748	4.15662
Male #	8	21	CSLBRAS05.C3D	IO	0		-13.6725	1.66737	-11.5066	4.69771	C7 - T5	10.8	0.3	T10 - L4	10.4	0.1	T2 - T12	49.4	1	T12 - S3	40.2	0.5		4.22153	0.621086	6.66788	0.270146	2.44635	0.35094	-2.44635	40.8841	37.6719	0.520445	0.479555	0.0408896	36.8559	1.11082	47.3978	0.478597	50.3248	1.14173
Male #	8	21	CSLBRAW03.C3D	WCO	8	Left	-3.19813	1.26563	0.527579	2.58786	C7 - T5	12	1	L4 - S3	9.2	0.9	T2 - T12	55.8	2.4	T12 - S1	43	2.6		-4.38297	0.724189	0.625509	0.397125	5.00848	0.327064	-5.00848	37.2248	39.6153	0.484445	0.515555	-0.0311098	41.3463	1.32758	53.4192	2.21164	54.716	2.32996
Male #	9	23	CTNM2AS05.C3D	IO	0		-3.79076	1.1364	-13.1183	1.31216	T2 - T6	16.2	1.3	T9 - T12	14.5	1	T2 - T12	41.6	1.1	T12 - S3	24.3	2.3		-7.65858	0.43273	4.93018	0.11399	12.5888	0.31874	-12.5888	50.7662	40.0103	0.559244	0.440756	0.118487	23.6895	1.00538	36.0899	0.889093	37.836	1.94351
Male #	9	23	CTNM2AW11.C3D	WCO	10	Left	-4.8011	0.402902	-4.57776	1.59511	T2 - T6	21.8	3	T9 - T12	15.9	1.6	T1 - T12	52.2	5.7	T12 - S3	27.3	3.2		-16.5655	0.762186	-0.0303132	0.26553	16.5352	0.496656	-16.5352	49.5447	41.3625	0.545003	0.454997	0.0900063	25.5387	1.91301	38.8704	0.626782	42.3648	3.36416
Male #	10	32	CHRGSAS05.C3D	IO	0		-7.83045	0.437531	-15.4746	0.870198	L4 - S3	6.8	2.9	C7 - T10	6.8	4.1	T2 - T11	31.5	2.6	T11 - S1	25.6	1		13.9111	0.226037	-3.68228	0.134851	17.5934	0.0911857	17.5934	41.0508	34.5846	0.542745	0.457255	0.0854909	21.6282	1.22512	21.3835	1.54488	25.5101	2.37334
Male #	10	32	CHRGSAW05.C3D	WCO	6	Right	-4.56013	1.50797	-1.48063	1.68574	C7 - T8	9	3.8	L1 - S3	2.8	2.2	T1 - T10	37	2.4	T10 - S1	27.4	1		18.8494	0.311598	-1.18939	0.207113	20.0388	0.104485	20.0388	37.6404	39.6683	0.486885	0.513115	-0.0262308	21.7507	1.89843	18.1027	1.47566	23.8837	6.44088
Male #	11	25	CCCFRAS05.C3D	IO	0		2.95024	0.770382	7.85306	1.92713	L3 - S1	14.2	0.6	T7 - L3	13.4	0.5	T1 - T12	53.6	4.9	T12 - L5	33	0.3		1.55375	0.720456	-6.83573	0.370368	8.38948	0.350088	8.38948	47.6509	52.0316	0.478026	0.521974	-0.0439472	31.586	0.828386	42.9233	0.539463	46.9708	6.38495
Male #	11	25	CCCFRAW07.C3D	WCO	12	Right	-3.86923	1.44052	0.64063	1.60062	C7 - T4	13.1	6.8	T8 - L2	8	0.2	T2 - T12	54.7	1.6	T12 - L5	32.2	2.9		12.4264	0.760307	-3.04015	0.449676	15.4666	0.310631	15.4666	49.1745	50.9193	0.491284	0.508716	-0.0174318	30.729	2.97114	46.4845	1.69563	52.3427	4.51687
Male #	12	22	CLNDGBS06.C3D	IO	0		-1.02654	0.936309	-4.51417	1.08609	C7 - T4	12.8	3.7	T7 - L3	9.1	1.8	T1 - T11	47.2	1.6	T11 - L5	27.3	1.4		-4.94354	0.703445	-6.19958	0.150824	1.25603	0.552621	1.25603	42.8444	38.1995	0.528656	0.471344	0.0573129	24.714	1.65557	29.0984	1.64251	45.4846	1.88344
Male #	12	22	CLNDGBW05.C3D	WCO	10	Right	-4.48712	0.182259	-1.24409	2.52365	C7 - T4	11.2	1.7	T7 - L4	10.5	0.3	T1 - T11	44.7	2.3	T11 - S3	24	2.2		4.19174	0.151976	-1.59275	0.355175	5.7845	0.203199	5.7845	41.785	39.7692	0.512358	0.487642	0.0247161	23.939	1.49595	28.4128	0.848692	43.9912	2.09033
Male #	13	31	CLLRSBS05.C3D	IO	0		4.3118	0.800745	-10.7517	0.634762	C7 - S3	7	3		0	0	T1 - L1	47.7	3.8	L1 - S3	32.3	2.7		-10.0319	0.466018	-5.98956	0.287434	4.04233	0.178584	-4.04233	47.2507	39.8628	0.542404	0.457596	0.084808	25.9347	1.23311	26.0847	1.78644	36.9955	2.07029
Male #	13	31	CLLRSBW09.C3D	WCO	10	Right	-0.946197	0.949167	-0.322945	1.24582	C7 - S3	11.4	4		0	0	T1 - T12	42	2.4	T12 - S3	40	3.2		-1.10804	0.88612	-0.702091	0.316982	0.405946	0.569138	-0.405946	40.9263	45.2721	0.474792	0.525208	-0.0504164	31.3461	1.96011	27.8581	1.31338	41.6613	3.44887
Male #	14	25	CPPGNAS05.C3D	IO	0		-1.7304	2.1092	6.70555	5.43965	T1 - T9	9.8	1.2	T9 - L3	5.8	0.7	T2 - T10	44.9	1.1	T10 - S3	35.2	3		4.24862	0.695382	-4.64224	0.177848	8.89086	0.517534	8.89086	37.6358	36.7215	0.506148	0.493852	0.0122955	27.9993	1.37211	31.3324	2.20001	37.7186	2.7739
Male #	14	25	CPPGNAW06.C3D	WCO	6	Right	-7.48307	1.33647	-0.915159	3.63523	T1 - T9	6.8	3.4	L2 - S3	3.1	2	T2 - T11	50.8	2	T11 - S1	49	1.3		14.5175	0.603491	0.0515917	0.197951	14.4659	0.40554	14.4659	36.0593	36.9588	0.49384	0.50616	-0.0123197	40.8313	2.98449	36.8936	1.61735	42.9821	2.72317
Male #	15	21	DNGCPAS05.C3D	IO	0		-4.41172	0.439623	-12.7451	0.528416	C7 - S3	14.8	8.7		0	0	T1 - T11	48.7	7.1	T11 - S3	28.9	1.8		12.3548	1.1364	4.48072	0.304325	7.87404	0.832074	7.87404	42.3031	39.6476	0.516202	0.483798	0.032404	25.8927	0.878986	37.7095	1.21516	45.0214	1.46362
Male #	15	21	DNGCPAW05.C3D	WCO	8	Left	-1.0133	2.42128	-0.690171	2.73443	C7 - T11	10.8	4.7	T11 - L5	6	2	T1 - T11	47.6	1.6	T11 - S3	30.5	3.3		2.94355	0.39933	-0.304435	0.336291	3.24798	0.0630399	3.24798	44.6624	40.6081	0.523773	0.476227	0.0475468	27.7487	0.676792	36.5841	1.96236	43.2809	3.76999
Male #	16	29	DRAGBAS05.C3D	IO	0		0.23365	1.82934	-4.54547	3.37128	T7 - T11	10.5	0.3	T11 - S1	7.7	0.7	T2 - T12	25.2	5.1	T12 - S3	12.5	5.1		-7.9745	0.308963	-4.10062	0.232593	3.87388	0.07637	-3.87388	33.1193	32.0611	0.508118	0.491882	0.0162357	9.71764	2.5074	20.9971	1.80107	24.4093	7.99271
Male #	16	29	DRAGBAW05.C3D	WCO	10	Right	0.780421	2.51816	-1.62057	0.730037	T7 - T11	9.9	0.7	T4 - T7	8	0.7	T2 - T12	21.8	1.5	T12 - S3	14.4	1.8		-2.51496	0.701216	-0.825317	0.411958	1.68964	0.289258	-1.68964	33.3385	33.1245	0.50161	0.49839	0.00322074	9.51083	0.693659	18.3078	1.56943	21.4457	1.08196
Male #	17	27	DSNLDBS06.C3D	IO	0		-9.40989	0.382091	-12.8684	0.912008	T9 - L1	10	0.4	L1 - L5	8.6	0.9	C7 - T12	62.1	2.7	T12 - S3	51	2.6		-12.5254	0.449988	-8.51988	0.27722	4.00551	0.172768	-4.00551	39.9067	38.4619	0.509218	0.490782	0.0184357	36.0041	2.04333	36.1874	1.26323	57.827	2.38458
Male #	17	27	DSNLDBW05.C3D	WCO	10	Right	-6.61488	2.0373	-8.91028	2.19618	T9 - L1	8.9	0.9	L1 - L5	5.7	0.5	C7 - T12	64.6	0.3	T12 - S3	53.2	1.8		-5.38727	0.521236	-4.28315	0.409381	1.10411	0.111856	-1.10411	35.9752	41.0046	0.467333	0.532667	-0.0653336	39.2379	0.880735	37.0983	0.816057	61.2684	0.751711
Male #	18	24	DCSMNAS05.C3D	IO	0		4.96408	0.573004	-31.5099	2.64163	T6 - T11	15.9	0.3	T11 - L4	13.7	0.2	T1 - T11	47.8	2.8	T11 - S3	39.9	2.4		-11.7433	0.524037	-7.40455	0.294494	4.33877	0.229543	-4.33877	35.4727	43.4385	0.449526	0.550474	-0.100947	31.126	1.62715	38.9276	0.498723	48.0084	0.663006
Male #	18	24	DCSMNAW06.C3D	WCO	18	Right	1.76936	0.461923	-3.11996	1.85231	T6 - T12	14.8	0.9	T12 - L4	9.2	0.9	T1 - T11	44.7	1	T11 - S3	39.3	1		-2.31124	0.394233	-1.99952	0.0654107	0.311721	0.328822	-0.311721	45.3208	33.1993	0.577187	0.422813	0.154374	26.1463	1.96336	36.7179	0.771939	46.0389	1.42478
Male #	19	25	DGNSLAS06.C3D	IO	0		0.682672	0.431712	-2.60945	2.21857	T10 - L4	6.9	0.5	C7 - T5	5.6	3.2	T1 - T12	42.5	0.7	T12 - S3	35.4	1.4		-3.03225	0.37522	-6.08139	0.232323	3.04914	0.142897	3.04914	46.0008	56.9589	0.446784	0.553216	-0.106431	17.0915	0.82744	27.7049	0.909162	41.3343	1.09994
Male #	19	25	DGNSLAW05.C3D	WCO	10	Right	-5.76065	0.924474	-12.4681	2.45185	T10 - L5	8.1	0.6	C7 - T5	5.8	2.7	T1 - T12	44.7	1.1	T12 - S3	34.7	4.1		5.59056	0.726358	-1.70307	0.176407	7.29363	0.549951	7.29363	48.8002	56.7311	0.462424	0.537576	-0.0751525	18.1192	1.42089	29.0651	0.920827	42.8277	1.8004
Male #	21	22	DMGMTAS11.C3D	IO	0		0.166199	1.00003	-2.37383	2.26056	C7 - S3	8.8	1.5		0	0	C7 - T10	52.8	3.7	T10 - S2	49.2	3.1		-2.83319	0.38482	4.23747	0.198955	7.07066	0.185865	-7.07066	33.46	38.6049	0.464304	0.535696	-0.0713917	41.2715	2.81941	34.7276	0.654546	49.0304	2.30666
Male #	21	22	DMGMTAW05.C3D	WCO	8	Left	2.64482	0.532774	-0.830077	2.93827	C7 - S3	6.6	3.9		0	0	C7 - T10	50	5.8	T10 - S2	50.6	3.8		-10.5832	0.32709	0.187944	0.27262	10.7712	0.05447	-10.7712	35.2933	37.1493	0.48719	0.51281	-0.0256208	41.1366	1.38634	33.776	1.44461	47.7658	2.82411
Male #	22	22	DMZSMAS06.C3D	IO	0		-7.53035	1.50505	-12.3742	3.7953	T3 - T7	8.3	0.3	C7 - T3	7.4	0.7	T1 - T11	28.6	2.7	T11 - S3	24	3.8		-10.4892	0.5354	2.7285	0.772665	13.2177	0.237265	-13.2177	42.9667	40.4481	0.515096	0.484904	0.0301928	20.6626	2.9522	16.5609	2.56433	26.6595	3.2411
Male #	22	22	DMZSMAW05.C3D	WCO	6	Left	0.220177	1.24952	1.44168	3.33925	C7 - T3	9.3	1.1	T3 - T7	7.7	0.6	T1 - T10	33.5	2.1	T10 - S3	28.4	0.9		-18.1551	0.547058	0.072985	0.260854	18.2281	0.286204	-18.2281	40.1758	42.691	0.484824	0.515176	-0.0303516	21.6204	2.4709	18.2279	2.64789	29.8248	3.16565
Male #	23	22	DPLM2AS06.C3D	IO	0		-0.81209	0.318328	-14.978	0.658168	T2 - T6	9.9	0.7	T6 - L3	9.6	0.8	C7 - T11	44.1	1.6	T11 - S3	30.2	1.3		-8.43116	0.199682	-4.45168	0.28308	3.97948	0.083398	-3.97948	40.7477	36.2479	0.529221	0.470779	0.0584421	29.8078	1.0211	29.2176	0.694651	43.9795	1.29167
Male #	23	22	DPLM2AW06.C3D	WCO	10	Right	-1.4779	1.06981	1.11327	2.52053	T6 - L3	11.1	1.4	T3 - T6	10.3	0.5	C7 - T11	43	2.3	T11 - S3	28.7	2.2		-2.75249	0.111597	-0.116383	0.131964	2.6361	0.0203669	-2.6361	36.5001	41.1605	0.469995	0.530005	-0.0600105	28.0711	1.36956	27.71	3.08615	41.5474	1.68949
Male #	24	23	DSNFDAS05.C3D	IO	0		5.93584	0.652677	-8.17111	1.81228	T1 - L1	12.4	1.8	L1 - S3	3.4	1.4	T1 - T9	42.2	0.7	T9 - L4	30.1	1.2		-12.7092	0.693654	-3.383	0.148985	9.32622	0.54467	-9.32622	36.9681	32.8047	0.529835	0.470165	0.0596701	16.4826	1.3166	17.0994	1.48622	29.4581	0.902142
Male #	24	23	DSNFDAW04.C3D	WCO	8	Right	1.6753	0.541246	-2.2664	2.60224	T1 - T12	11	1.1	T12 - S3	5	0.3	T1 - T9	44.9	3.4	T9 - L4	31.5	1.1		-6.01944	0.623933	0.247585	0.146421	6.26703	0.477512	-6.26703	35.5301	35.2482	0.501991	0.498009	0.003983	18.3017	2.21655	19.7711	3.66728	34.0791	5.07221
Male #	27	21	FLGDGBS05.C3D	IO	0		-4.64171	0.986933	-1.53103	4.19661	T7 - T12	16.5	4.7	T3 - T7	15.3	2.2	T1 - T10	44.8	2.5	T10 - S3	34.6	3.5		0.869245	0.362456	3.21097	0.120222	2.34173	0.242235	-2.34173	29.4616	31.8852	0.480247	0.519753	-0.0395067	24.5644	1.17821	26.7823	2.29136	35.3365	2.10749
Male #	27	21	FLGDGBW03.C3D	WCO	6	Left	0.841057	0.326403	1.75847	2.17316	T7 - T12	18.5	0.2	T12 - L4	15	0.4	T1 - T11	39.5	0.9	T11 - S3	28.4	7.6		-5.76806	0.155903	0.394344	0.0854613	6.1624	0.0704414	-6.1624	29.7203	31.5558	0.485023	0.514977	-0.0299539	22.5559	2.14399	25.4477	2.11567	31.9952	4.96042
Male #	28	20	GLNFRAS05.C3D	IO	0		-4.36107	1.62365	-13.2893	4.82178	T8 - L4	8.3	0.3	C7 - T4	4	0.8	T1 - T12	59.5	2.1	T12 - S3	37.5	3.1		9.7761	0.50117	4.60081	0.131525	5.17529	0.369645	5.17529	45.9521	44.6764	0.507038	0.492962	0.014076	34.9348	0.915775	44.4219	1.14852	56.9989	2.56174
Male #	28	20	GLNFRAW06.C3D	WCO	8	Left	-1.36805	2.20711	-1.47671	3.27897	C7 - L3	9.1	1.4	L3 - S3	4.2	3.4	T1 - T12	57.9	1	T12 - S3	38.7	3.9		3.64206	0.485705	1.65599	0.201573	1.98607	0.284132	1.98607	45.9779	45.1967	0.504284	0.495716	0.00856839	35.2599	1.18956	41.5554	1.95324	56.3276	2.13557
Male #	29	24	GNCFDAS05.C3D	IO	0		-16.1127	0.856712	-16.935	1.8426	L3 - S2	2.8	0.6	C7 - L3	1	0.5	T1 - T12	36.9	3.3	T12 - S3	21.5	4.8		7.02558	0.541195	6.2394	0.301797	0.786178	0.239398	0.786178						20.8522	2.63817	29.7024	1.60089	37.7727	3.94962
Male #	29	24	GNCFDAW07.C3D	WCO	6	Left	-12.8356	0.486213	-11.2177	2.15351	C7 - L1	3.5	3.1	L1 - S2	0.8	0.6	T1 - T12	40.5	0.7	T12 - S3	18.2	1.3		-0.372787	0.393175	2.73775	0.221941	3.11053	0.171234	-3.11053						21.9854	2.33861	32.7965	0.738637	35.705	1.86365
Male #	30	20	GRDMRAS05.C3D	IO	0		-21.9128	0.210379	-11.9392	0.228819	C7 - L5	18.1	14.7		0	0	T1 - T12	67.9	0.6	T12 - S3	36.8	1.2		29.9401	0.221138	8.35889	0.136354	21.5813	0.0847831	21.5813	47.15	48.6021	0.492417	0.507583	-0.0151659	35.0275	0.582642	47.809	0.885021	60.5581	0.90858
Male #	30	20	GRDMRAW05.C3D	WCO	10	Left	-14.4753	1.11342	-7.98394	3.28587	C7 - T3	11.4	6.9	T8 - T12	8.2	0.7	T1 - T11	59	1.9	T11 - S3	35.9	2.1		17.0712	0.866454	3.15463	0.111478	13.9166	0.754976	13.9166	47.8584	46.8437	0.505357	0.494643	0.010714	34.8539	1.3271	46.5525	1.24537	58.6027	2.4574
Male #	31	22	GRDNTAS05.C3D	IO	0		-8.84579	0.423671	-21.4489	0.724232	T5 - L3	14	1.1	L3 - S3	5.3	0.5	T1 - T11	49.3	2.7	T11 - S3	24.4	2.2		0.0271847	0.2479	-2.32101	0.288958	2.3482	0.0410574	2.3482	44.6466	37.5729	0.543017	0.456983	0.0860335	21.0366	1.67551	35.8208	0.916178	48.469	3.47959
Male #	31	22	GRDNTAW05.C3D	WCO	6	Right	-9.85694	0.838206	-12.987	5.42694	T5 - L2	12.7	1.3	T1 - T5	5.5	0.6	C7 - T10	44	5.9	T10 - S3	25.3	3.6		2.83173	1.05943	-0.264631	0.141996	3.09636	0.917435	3.09636	40.7303	41.1738	0.497293	0.502707	-0.00541463	24.2743	2.27764	29.9568	1.83096	42.6852	3.64231
Male #	32	20	GFFFRAS05.C3D	IO	0		4.40686	1.23329	-0.889311	2.71542	C7 - T3	10.9	1.6	T3 - T8	9.4	0.3	T1 - T12	41.4	3	T12 - S2	29.7	0.9		3.62267	0.489531	5.52795	0.225077	1.90528	0.264453	-1.90528	36.5917	35.677	0.506328	0.493672	0.0126565	26.5681	1.39138	27.6142	0.901041	41.4448	3.04356
Male #	32	20	GFFFRAW05.C3D	WCO	10	Left	6.11534	0.694835	-3.85102	1.96114	C7 - T3	10.5	1.2	T3 - T8	9.3	0.2	T1 - T12	44	2.5	T12 - S2	34.7	2.6		-3.8321	0.423989	1.40276	0.304703	5.23486	0.119286	-5.23486	38.1816	34.6684	0.524113	0.475887	0.0482252	29.3218	1.31976	28.1109	1.05548	44.0491	2.46873
Male #	33	32	NCRDNAS05.C3D	IO	0		-9.2815	0.436615	-21.7342	4.10646	T2 - T8	6.1	1.7	T8 - L2	4.9	1	T1 - T12	40.7	4.6	T12 - S3	12.8	0.6		7.65406	0.326454	0.894181	0.245557	6.75988	0.0808973	6.75988	54.2567	48.878	0.526076	0.473924	0.0521522	12.7185	1.94864	18.9898	1.44761	35.5857	1.40443
Male #	33	32	NCRDNAW05.C3D	WCO	6	Left	-2.39969	0.631131	-1.86935	2.45474	T2 - T8	8.2	0.6	T8 - L2	5.6	0.3	T1 - T12	37.4	3.5	T12 - S3	14.7	1.3		0.288338	0.209809	-2.25065	0.129677	2.53899	0.0801318	2.53899	49.085	54.736	0.472785	0.527215	-0.0544297	15.1148	0.892283	19.9558	1.38666	35.2042	0.957119
Male #	34	24	LRRNCAS10.C3D	IO	0		-4.56597	1.41331	-18.146	5.58954	T6 - T9	14.7	0.4	T9 - L5	10.5	0.6	T2 - T10	41	0.6	T10 - S3	35.6	2.3		-1.43713	0.536553	-1.44108	0.145885	0.003948	0.390667	0.003948	37.5946	35.0429	0.517565	0.482435	0.0351291	18.5266	0.974428	34.4834	1.10774	33.9348	2.17229
Male #	34	24	LRRNCAW13.C3D	WCO	8	Right	-3.15979	1.3263	-6.52902	1.40752	T6 - T9	12.7	1.3	T9 - L5	8.5	1.4	T2 - T12	35.8	2	T12 - S3	32.6	5.2		2.23418	0.492823	1.34502	0.284154	0.889161	0.208669	0.889161	35.197	37.5898	0.483563	0.516437	-0.0328745	19.8907	1.55257	34.6919	0.943394	34.0698	3.36855
Male #	35	23	LVLMCAS05.C3D	IO	0		6.84836	0.875276	8.89472	1.98882	T2 - T12	22.9	3	T12 - L5	14.1	0.9	T2 - T12	54.6	1.1	T12 - S3	33.4	2.2		-12.6286	0.434449	-9.45601	0.297206	3.17262	0.137243	-3.17262	28.5844	28.441	0.501257	0.498743	0.00251449	24.8126	1.09855	43.2963	1.47158	54.0364	2.11188
Male #	35	23	LVLMCAW05.C3D	WCO	18	Right	1.21036	0.737233	3.86207	1.92671	T2 - T12	20.2	1.9	T12 - L4	10.3	0.6	T1 - T12	54.6	0.9	T12 - S3	34.7	1.1		2.29425	0.463681	-0.517636	0.231538	2.81188	0.232143	2.81188	28.7879	28.2485	0.504728	0.495272	0.00945676	24.2684	0.912722	42.2124	0.70076	55.7519	1.0098
Male #	36	22	LPRDNAS04.C3D	IO	0		-2.98369	1.40357	-17.7907	2.39162	T2 - T7	9.1	0.4	T7 - T12	6.6	0.3	T1 - T12	62.5	0.7	T12 - S2	43	1.1		5.432	0.368161	5.73118	0.593113	0.299172	0.224952	-0.299172	53.1637	47.8028	0.526548	0.473452	0.0530955	28.2349	1.65583	40.3125	0.447624	52.5668	3.38208
Male #	36	22	LPRDNAW06.C3D	WCO	6	Left	1.0898	1.24169	-0.769417	1.05887	T2 - T7	8.7	0.8	T7 - T12	7.2	0.2	T1 - T12	52.6	0.3	T12 - S2	42.5	3.1		-1.56646	0.503667	1.53537	0.328542	3.10183	0.175125	-3.10183	51.1531	49.8616	0.506393	0.493607	0.0127856	30.8865	0.593387	39.4926	1.19668	52.445	1.54048
Male #	38	24	MRLL2AS05.C3D	IO	0		-13.0313	0.312996	-19.7276	2.76547	C7 - T8	4.1	0.9	T8 - T12	2	0.5	T2 - T12	33.7	1.5	T12 - S3	28.6	2.2		2.94195	0.394804	0.973148	0.237709	1.9688	0.157094	1.9688	46.6262	32.5047	0.589229	0.410771	0.178458	17.5039	1.78776	30.5578	0.868606	32.0016	2.22254
Male #	38	24	MRLL2AW05.C3D	WCO	8	Left	-6.93051	2.18934	-7.03826	4.68281	L1 - S3	6.7	3.3	C7 - L1	5.4	1	T2 - L1	36.4	0.3	L1 - S3	34.3	0.8		-5.04023	0.949665	-2.42734	0.252861	2.61288	0.696804	-2.61288	44.8552	32.8674	0.577119	0.422881	0.154238	16.1517	2.4457	31.6407	0.350468	35.2683	1.51634
Male #	40	22	MRZD2AS09.C3D	IO	0		-3.79688	0.365705	-2.89582	4.7382	T5 - T9	4.4	1	C7 - T5	3.5	0.3	C7 - T11	38	1.1	T11 - S3	50.3	1		5.79158	0.725316	5.17092	0.39791	0.620657	0.327406	0.620657	29.0484	30.5464	0.487432	0.512568	-0.0251368	42.7335	2.35801	22.722	0.941251	33.6058	2.0365
Male #	40	22	MRZD2AW05.C3D	WCO	6	Left	0.368511	0.792278	2.64071	4.6181	C7 - T4	3.4	1.5	T4 - T10	3	0.6	C7 - T10	46.5	9.8	T10 - S1	46.3	1.9		-0.278763	0.698724	2.32729	0.373365	2.60605	0.32536	-2.60605	27.0613	32.1735	0.456848	0.543152	-0.0863042	45.7844	1.56994	20.4315	0.719918	31.2819	1.83101
Male #	42	26	NGRFRAS05.C3D	IO	0		-1.05935	0.296466	2.07909	1.35163	C7 - T12	9.3	4.1	T12 - S1	8.9	1.2	T1 - T11	42.4	3.8	T11 - S3	45.6	3.9		-0.277928	0.381709	-6.89643	0.154349	6.6185	0.227359	6.6185	47.0686	51.4894	0.477573	0.522427	-0.044854	29.3256	1.22803	29.4836	1.1365	35.215	2.26988
Male #	42	26	NGRFRAW06.C3D	WCO	6	Right	-5.24653	0.931187	1.44486	1.92951	C7 - L1	6.1	4.4	L1 - S2	2.6	0.7	T2 - T11	37.3	1.8	T11 - S3	43.8	6.5		6.42094	0.232365	-5.03642	0.32065	11.4574	0.0882843	11.4574	46.8563	51.8652	0.474631	0.525369	-0.0507378	31.9325	2.11911	29.8337	1.52308	35.3781	2.85939
Male #	43	21	LVRGNAS06.C3D	IO	0		-5.72078	0.969571	-7.78877	2.26077	C7 - T3	11.4	1.8	T3 - T8	6	1	T1 - L2	59.5	2.1	L2 - S3	41.2	4		-6.09573	0.320099	2.74241	0.291435	8.83814	0.0286648	-8.83814						6.54785	2.13581	38.3786	0.609759	51.3406	3.52766
Male #	43	21	LVRGNAW05.C3D	WCO	8	Left	-2.6692	0.922539	-3.38615	0.786014	C7 - T3	7.3	2.9	L2 - S2	7.2	2.9	T1 - L2	61.5	1.5	L2 - S3	42.3	2.1		-11.5978	0.175587	-0.0152055	0.322357	11.5826	0.14677	-11.5826						9.81994	0.663574	39.9879	1.51264	54.7229	1.99663
Male #	44	30	RLNNTAS05.C3D	IO	0		3.40812	0.799347	-4.22457	3.22004	C7 - T9	7.7	0.7	T9 - L4	6.9	0.5	T1 - T11	45.4	3.1	T11 - S1	30.7	1.5		-11.2232	0.734373	-6.77112	0.29968	4.45209	0.434693	-4.45209	42.9413	40.1164	0.517006	0.482994	0.0340123	28.5359	3.36988	32.1473	1.8349	46.7355	3.03649
Male #	44	30	RLNNTAW05.C3D	WCO	8	Right	-1.34987	0.342147	-1.9614	1.54548	T2 - T10	8.5	0.4	T10 - L1	6.3	0.9	C7 - T12	50.9	0.2	T12 - L4	34.3	0.7		-3.86702	0.734373	-2.5188	0.29968	1.34823	0.434693	-1.34823	42.6639	40.5282	0.512836	0.487164	0.0256726	35.4936	1.09449	31.4891	1.17199	49.3726	1.40123
Male #	45	29	RLNGMAS05.C3D	IO	0		4.67432	0.596502	-17.2546	1.70878	C7 - T3	22.2	0.4	T3 - T7	9.8	0.2	T2 - T12	34.6	2.2	T12 - S3	26.9	4.8		-6.38709	4.32554	-5.89169	0.378372	0.495399	3.94717	-0.495399	42.5538	37.6916	0.530296	0.469704	0.0605916	14.412	1.74108	28.0346	0.668508	32.8312	2.31791
Male #	45	29	RLNGMAW06.C3D	WCO	8	Right	1.493	1.50613	-10.0234	1.86178	C7 - T3	25.5	2.4	T3 - T6	9.4	0.5	T2 - T12	34.8	2.7	T12 - S3	24.7	4.5		1.91719	0.933423	-2.41683	0.397078	4.33402	0.536345	4.33402	40.8343	40.5286	0.501879	0.498121	0.00375786	14.4022	1.06957	28.5591	1.4989	31.3734	1.44424
Male #	47	21	PLMMTAS05.C3D	IO	0		-11.4049	0.89267	-20.343	1.55032	L1 - S2	11.2	0.3	T9 - L1	5.7	0.7	T1 - T11	44.7	1.8	T11 - S1	35.1	1.9		16.5876	0.425876	6.74746	0.297483	9.84014	0.128393	9.84014	48.5459	46.1855	0.512458	0.487542	0.0249165	33.1086	1.50373	30.9216	1.30038	43.2234	4.24564
Male #	47	21	PLMMTAW05.C3D	WCO	14	Left	-6.65632	2.35991	0.193358	6.02672	L1 - S2	6.1	0.9	T9 - L1	5.6	0.4	T1 - T11	44	1.4	T11 - L5	34.9	1.4		4.32519	1.78666	1.8287	0.481816	2.49649	1.30484	2.49649	45.6345	50.1896	0.476232	0.523768	-0.047536	32.2919	1.17272	32.5561	0.918716	41.9698	2.68004
Male #	48	27	PLTTMAS05.C3D	IO	0		0.634407	0.667971	10.972	3.27788	T11 - L4	7.8	0.6	T7 - T11	4.8	0.7	T1 - T11	44.8	3	T11 - S3	27.6	3.3		-7.95356	0.461374	-4.56949	0.351649	3.38407	0.109725	-3.38407	29.6988	34.5235	0.462437	0.537563	-0.0751253	24.0046	1.29135	29.9329	0.618357	40.8496	2.83572
Male #	48	27	PLTTMAW05.C3D	WCO	10	Right	-4.42825	1.29283	0.458977	2.89177	T11 - L3	8.4	0.4	T7 - T11	6.2	0.2	T1 - T11	43.4	3.8	T11 - S3	26.7	3.5		1.35691	0.194482	0.0703625	0.407704	1.28655	0.213222	1.28655	32.1394	33.3946	0.490423	0.509577	-0.0191549	25.3315	2.59206	27.8414	1.54713	35.631	1.42679
Male #	50	21	PRIGNAS05.C3D	IO	0		2.32975	0.682832	4.21502	2.20194	T9 - L1	13.7	1.2	T3 - T9	12	0.7	T1 - T11	45.3	0.8	T11 - S1	32.6	0.6		-4.40848	0.324292	-3.03444	0.307983	1.37404	0.0163093	-1.37404	39.8975	45.0661	0.469583	0.530417	-0.0608333	32.6281	1.952	33.7014	1.21119	44.938	0.904316
Male #	50	21	PRIGNAW10.C3D	WCO	8	Right	-0.890818	0.94234	-1.05022	2.99598	T9 - L1	13.6	1.5	T3 - T9	11.9	0.8	T1 - T11	44.9	2	T11 - L5	35.4	1.3		0.759386	0.62123	0.233416	0.422524	0.52597	0.198707	0.52597	43.255	43.1337	0.500702	0.499298	0.00140377	34.4699	1.95215	34.644	0.82781	44.5357	2.48008
Male #	54	24	RMNVNBS05.C3D	IO	0		-6.0952	0.568271	-6.3384	1.95741	T10 - L3	5.6	2.1	T6 - T10	4.7	1.2	T3 - L2	26.1	2	L2 - S3	26.7	2.2		-5.12676	0.312982	4.82315	0.144883	9.94991	0.168099	-9.94991	43.4817	41.3182	0.512756	0.487244	0.0255123	9.91971	1.06851	23.2622	1.79105	15.0557	1.55529
Male #	54	24	RMNVNBW05.C3D	WCO	8	Left	-4.09077	0.837236	-4.58263	4.68576	C7 - L4	3.1	1.4		0	0	T3 - L1	28.1	1	L1 - S3	29.4	1.9		-11.399	0.752213	0.62688	0.332151	12.0259	0.420062	-12.0259	43.3116	40.0063	0.519836	0.480164	0.0396714	15.2238	0.322865	26.6487	0.30987	18.3869	0.782171
Male #	55	33	STTNDAS06.C3D	IO	0		-6.02956	2.24243	-1.31038	5.05533	T8 - L4	6.2	0.3	T3 - T8	4.2	0.8	T2 - T11	41	3	T11 - S3	26.9	0.7		6.5722	0.318548	5.69434	0.0457892	0.87786	0.272759	0.87786	33.9198	38.9743	0.465329	0.534671	-0.0693414	34.1151	2.1266	35.3727	1.30611	46.4897	2.66719
Male #	55	33	STTNDAW05.C3D	WCO	8	Left	-0.321573	0.753554	-2.16329	1.07686	T8 - L2	5.1	0.4	T3 - T8	4.5	0.8	T2 - T11	40	0.3	T11 - S3	29.6	1.3		-2.9562	0.325649	1.55225	0.145692	4.50845	0.179957	-4.50845	35.6534	38.0832	0.483524	0.516476	-0.032953	35.7234	2.32611	35.2631	1.639	43.878	2.35059
Male #	56	22	SNTNDBS06.C3D	IO	0		9.49084	2.92626	25.1452	8.02379	C7 - T12	6.6	4.7	T12 - L5	3.5	0.6	T2 - T12	46.6	0.5	T12 - S3	21.9	3.7		-9.89728	1.156	-6.19759	0.547697	3.69969	0.608299	-3.69969	36.4385	46.449	0.439614	0.560386	-0.120772	27.8017	0.400763	34.1784	1.18826	42.4246	1.09604
Male #	56	22	SNTNDBW05.C3D	WCO	8	Right	4.22843	0.465753	-0.420152	2.90701	C7 - S3	1.9	0.8		0	0	T2 - T12	47.2	1.1	T12 - S3	24.4	3.7		1.05002	0.258517	-0.454862	0.163577	1.50488	0.0949398	1.50488	40.6696	41.3757	0.495697	0.504303	-0.00860683	20.7034	2.75131	33.7199	0.400012	36.5329	3.55894
Male #	58	29	SCRDRAS06.C3D	IO	0		0.286293	0.63926	-9.7973	1.53957	L1 - L5	26.1	2.1	T9 - L1	15.9	1.2	C7 - T11	45.4	1.1	T11 - S3	36.9	0.9		-6.02877	0.247462	-5.09289	0.0659458	0.935879	0.181517	-0.935879	36.1068	37.8231	0.488393	0.511607	-0.0232146	19.2335	1.69564	37.9149	0.966947	44.9093	3.04238
Male #	58	29	SCRDRAW05.C3D	WCO	10	Right	-3.53698	0.995551	-0.813021	1.49315	L1 - L5	26.8	2.5	C7 - T3	22.6	18.8	C7 - T11	47	0.8	T11 - S3	38.1	1.3		3.62749	0.71486	-1.45071	0.220152	5.0782	0.494709	5.0782	34.0183	41.7394	0.449041	0.550959	-0.101919	22.7707	1.44513	38.3342	0.798048	44.6063	2.25362
Male #	59	35	SCCSLAS05.C3D	IO	0		2.56177	0.774968	13.1058	0.566885	T11 - L3	7.9	0.6	T1 - T5	7.5	0.8	T1 - T10	63.6	3.2	T10 - S3	30.9	3.8		-2.25215	3.23849	-3.72392	0.379061	1.47178	2.85943	1.47178	40.6156	45.5735	0.471238	0.528762	-0.0575234	25.6133	1.17186	34.2619	0.272912	54.0021	0.784954
Male #	59	35	SCCSLAW05.C3D	WCO	14	Right	-3.49506	1.36196	-0.0973605	2.12252	T8 - T12	8.7	2	T12 - L3	7	1	T1 - T10	63	3.5	T10 - S3	33.2	3		12.0913	1.29914	1.51775	0.186714	10.5736	1.11242	10.5736	41.8687	45.2874	0.480387	0.519613	-0.0392259	26.0176	1.64391	34.0482	0.682805	54.4739	1.02361
Male #	61	21	STRGNAS05.C3D	IO	0		-13.0473	1.16229	-25.0867	3.77192	C7 - T4	11.9	1.2	T4 - T7	4.7	0.2	T2 - T12	48.7	1.1	T12 - S2	30.1	0.8		16.208	0.330907	5.11853	0.583111	11.0894	0.252204	11.0894	50.2585	42.1986	0.543587	0.456413	0.0871747	24.7439	2.51846	37.6716	6.66406	46.0925	4.83586
Male #	61	21	STRGNAW07.C3D	WCO	10	Left	-6.74925	1.54652	-4.50014	8.53397	C7 - T4	14.7	8.1	T12 - L5	6.3	0.4	T2 - T11	50.8	1.8	T11 - S2	34.4	1.7		3.98995	0.628706	-0.858374	0.226373	4.84832	0.402333	4.84832	44.7596	49.3128	0.4758	0.5242	-0.0484003	26.2011	1.59761	34.8526	4.08509	45.1793	4.07127
Male #	62	27	SLPRBAS05.C3D	IO	0		-2.71521	0.533234	-8.90468	1.96803	C7 - T4	18.7	5.6	T4 - T7	11.6	3.2	T2 - T12	51	1.5	T12 - S3	28.9	1.3		-3.29385	0.585751	5.63957	0.164161	8.93342	0.42159	-8.93342	45.2154	48.0353	0.48488	0.51512	-0.03024	28.5139	0.476522	37.0135	0.873082	47.7298	1.69312
Male #	62	27	SLPRBAW05.C3D	WCO	8	Left	-0.79846	1.40779	-5.47366	1.11304	C7 - L1	5.4	1.2	L1 - S3	4.3	3.4	T2 - T12	47	0.4	T12 - S3	27.5	1		-11.8516	0.621494	1.12046	0.240922	12.9721	0.380572	-12.9721	45.092	48.2162	0.483259	0.516741	-0.033482	32.0235	1.43186	39.3433	1.17049	48.0184	2.77951
Male #	63	22	TNGMTAS05.C3D	IO	0		17.7321	0.625767	5.40483	0.953153	T3 - T8	22.9	1.5	T8 - T12	16.1	1.8	T2 - L2	38.9	2.6	L2 - S2	34.1	3.4		-3.7297	0.0901509	-5.96908	0.287232	2.23937	0.197081	2.23937	37.8898	37.6625	0.501505	0.498495	0.00300931	30.4828	0.48094	43.1109	0.745373	48.3012	0.75028
Male #	63	22	TNGMTAW07.C3D	WCO	10	Right	8.98887	3.13196	-1.30371	3.39584	T3 - T8	20.3	1.5	T8 - T12	14.6	1.5	T2 - L2	36.5	1.9	L2 - S2	34.7	2.5		5.59537	1.01877	-0.544543	0.462385	6.13991	0.556385	6.13991	40.0674	37.4926	0.516598	0.483402	0.0331969	29.2075	0.483465	42.13	1.05393	47.6477	0.248395
Male #	64	25	RBNFBAS05.C3D	IO	0		1.79264	0.586779	-3.53042	0.839953	C7 - T8	5.6	3.1	L2 - S3	5.4	2.8	T3 - T12	33.8	2.7	T12 - S3	35.1	4		-4.75474	0.586161	-2.72489	0.205898	2.02985	0.380263	-2.02985	47.654	48.7053	0.494545	0.505455	-0.0109105	5.14932	1.5423	18.4925	2.06193	22.3721	2.57471
Male #	64	25	RBNFBAW05.C3D	WCO	6	Right	-3.91255	0.736537	-2.3954	1.98583	C7 - S3	5.7	2		0	0	T2 - T12	31.2	2.1	T12 - S3	29.2	4.7		-0.443303	0.37943	-2.10185	0.138958	1.65855	0.240472	1.65855	46.9775	48.9868	0.489531	0.510469	-0.0209383	8.73423	0.523948	18.9656	0.862547	23.7921	1.92435
Male #	65	21	VLLSTAS05.C3D	IO	0		-6.74434	0.628584	-0.0336249	0.669976	C7 - T12	10.7	8.7	T12 - L3	8.5	1.1	T2 - T11	43.7	1.5	T11 - L5	42.2	1.4		4.93735	0.519808	4.01579	0.230423	0.921563	0.289385	0.921563	37.206	37.1567	0.500332	0.499668	0.000663505	28.0441	2.53025	34.2228	1.21036	36.0499	3.55534
Male #	65	21	VLLSTAW05.C3D	WCO	8	Left	1.52051	0.945988	-2.93545	1.53808	C7 - T12	15.2	5.1	T12 - L3	8.6	0.6	T1 - T11	53.8	3.3	T11 - L4	41.7	0.9	L4 - S2	-4.34817	0.511473	0.643498	0.0581723	4.99167	0.453301	-4.99167	39.5307	35.237	0.528713	0.471287	0.057427	24.8822	1.57888	33.6376	0.781075	34.135	2.19698
Male #	67	25	YZBYDAS06.C3D	IO	0		-7.4397	0.874953	-9.29456	2.61308	C7 - L5	5.8	0.4		0	0	T1 - T12	46.5	2.7	T12 - S3	41.4	4.8		10.0336	0.181745	4.01092	0.210969	6.02267	0.0292242	6.02267	47.3135	44.3184	0.516343	0.483657	0.0326857	41.4579	1.1237	43.5262	0.655476	45.7899	2.92239
Male #	67	25	YZBYDAW05.C3D	WCO	12	Left	1.06264	0.317669	-1.10719	2.08817	C7 - T11	6.1	0.6	T11 - S1	3.3	0.4	T1 - T12	43.9	2.4	T12 - S3	39.5	4.1		-7.52119	0.683252	-0.134446	0.247519	7.38675	0.435733	-7.38675	47.7906	43.4966	0.523519	0.476481	0.0470385	40.1539	0.83802	41.8718	0.796091	47.8883	1.62582

## Sheet: Female only IO and WCO
Subject	Number	Age	File name	Type	Wedge Size	Wedge Side	ASO	ASO S.D.	AGO	AGO S.D.	CA1 Limit Vertebrae	CA1	CA1 S.D.	CA2 Limit Vertebrae	CA2	CA2 S.D.	Thoracic Kyphosis Limit Vertebrae	TKA	TKA S.D.	Lumbar Lordosis Limit Vertebrae	LLA	LLA S.D.		ΔASIS	ΔASIS S.D.	ΔPSIS	ΔPSIS S.D.	|PT|	|PT| S.D.	PT	Left_PL_Load (kgf)	Right_PL_Load (kgf)	Left_PL_Load (BW %)	Right_PL_Load (BW %)	ΔUL (Left - Right)	T12-L5 (angle deg)	T12-L5 S.D. (angle deg)	T4-T12 (angle deg)	T4-T12 S.D. (angle deg)	T1-T12 (angle deg)	T1-T12 S.D. (angle deg)
Female #	1	22	LSNMRAS06.C3D	IO	0		-12.5665	0.303665	-26.1137	1.8612	C7 - L4	12.8	2.7	L4 - S2	0.9	0.5	T1 - T11	49.3	3.6	T11 - L5	41.6	2.4		4.49308	0.134082	3.84321	0.303195	0.649865	0.169113	0.649865	39.6678	29.9527	0.569772	0.430228	0.139544	40.491	2.50697	31.0494	2.31586	42.9239	2.35991
Female #	1	22	LSNMRAW06.C3D	WCO	10	Left	-6.13842	0.567623	-1.28587	1.84622	C7 - L1	9.4	2.2	L1 - S3	3.1	1.9	T1 - T11	51.7	4.4	T11 - L5	42.8	2.4		-9.07778	0.199437	-0.240169	0.274888	8.83761	0.0754513	-8.83761	35.7193	33.9528	0.512677	0.487323	0.0253549	37.4853	1.48162	29.5344	1.43741	40.8058	3.64854
Female #	2	21	BLLFBAS05.C3D	IO	0		-17.3358	0.700218	-28.4196	2.08004	C7 - T6	12.1	10	T12 - S3	3.2	2.4	T1 - T11	35.3	1.3	T11 - S2	48.9	3.5		16.8972	0.218521	5.10671	0.257852	11.7905	0.039331	11.7905	43.7308	36.2029	0.547089	0.452911	0.094177	33.7923	0.700555	21.8696	0.971604	30.8153	0.910816
Female #	2	21	BLLFBAW05.C3D	WCO	12	Left	-8.6574	1.97096	-7.46354	4.18112	C7 - T5	7.4	11.7	T5 - T12	3.3	0.6	T1 - T11	36.5	1.7	T11 - S2	44.7	1.8		1.40203	0.669845	1.2174	0.514466	0.184629	0.155379	0.184629	38.5341	39.6654	0.492766	0.507234	-0.0144671	38.3952	0.236394	22.1556	2.58731	36.5406	1.64905
Female #	3	22	BNFLNAS07.C3D	IO	0		-2.28518	0.685818	-26.3593	1.85668	T8 - L2	3.1	1.3	T3 - T8	2.1	1	T1 - T12	39.1	2.2	T12 - L5	42.8	1.2		-0.589003	0.385974	-3.73508	0.254282	3.14608	0.131692	3.14608	40.5451	28.9089	0.583769	0.416231	0.167538	40.2456	1.8043	33.3573	1.6589	39.1161	2.24889
Female #	3	22	BNFLNAW10.C3D	WCO	8	Right	-3.42459	0.729641	-9.86979	3.74126	T9 - S3	4.4	1.2	T3 - T9	1.9	1.4	T1 - T12	38.6	2.7	T12 - L5	41.3	1.8		3.71808	0.520118	-1.20022	0.223894	4.9183	0.296224	4.9183	36.614	33.6309	0.521234	0.478766	0.042467	39.2774	2.08504	32.6217	1.7163	38.6036	2.65068
Female #	5	20	CNTM2AS06.C3D	IO	0		-3.80133	0.899676	-16.8236	1.5664	T10 - L5	11.4	2.5	C7 - T4	6.5	0.8	T2 - T11	45.3	3.2	T11 - S3	56.1	2.2		14.1212	0.235975	8.19313	0.210134	5.92802	0.0258408	5.92802	33.2217	26.7053	0.554369	0.445631	0.108738	45.2488	2.55356	34.7242	2.40299	42.0213	1.73536
Female #	5	20	CNTM2AW05.C3D	WCO	14	Left	0.936247	0.466651	-4.53943	1.3756	L4 - S3	10	2.6	T10 - L4	5.9	1.7	T2 - T11	44.7	2.5	T11 - S3	55.7	1.5		1.78636	0.275116	2.41324	0.0820874	0.626886	0.193029	-0.626886	32.1116	28.396	0.530703	0.469297	0.0614064	46.238	1.03735	34.4845	2.04011	40.9162	2.21322
Female #	6	26	CCCM2AS06.C3D	IO	0		9.29617	0.521938	7.91471	3.15583	L1 - L5	11.7	0.6	T9 - L1	10.2	0.9	T1 - T11	40.9	1.6	T11 - L5	60.4	0.9		-9.80989	0.593718	-4.65738	0.313655	5.1525	0.280063	-5.1525	25.9972	36.1942	0.41802	0.58198	-0.163961	60.0168	1.03613	27.245	1.59247	40.4948	1.71327
Female #	6	26	CCCM2AW05.C3D	WCO	8	Right	7.33507	1.49737	2.90611	3.59232	T9 - L2	11.2	1.8	L2 - L5	9	0.9	T1 - T11	37.1	1.6	T11 - L5	55.9	1.2		-0.800922	0.772692	-0.482482	0.275273	0.318441	0.497419	-0.318441	28.9523	34.1884	0.458536	0.541464	-0.0829278	54.9626	0.866431	22.2372	1.02884	36.1171	1.50446
Female #	7	23	CRMRNAS07.C3D	IO	0		10.2095	0.703533	5.18011	3.0297	T2 - T12	11.4	1	T12 - L5	8.7	1.3	T1 - T11	39.8	2.6	T11 - L5	36.5	1.6		-18.2951	0.391268	-9.59358	0.545945	8.70149	0.154678	-8.70149	27.703	26.9593	0.506803	0.493197	0.0136068	32.9746	1.60558	26.9178	1.83425	37.0671	3.64971
Female #	7	23	CRMRNAW11.C3D	WCO	14	Right	1.68873	1.25113	1.31062	2.93065	T8 - T12	10.5	0.4	T5 - T8	7.6	0.3	T1 - T11	36	2.8	T11 - L5	32.6	0.6		-2.58122	1.10202	-1.949	0.371568	0.632226	0.730457	-0.632226	27.4386	27.8691	0.496108	0.503892	-0.00778338	31.0951	0.324631	23.9337	1.65356	31.2393	2.25726
Female #	8	23	DGRM3AS05.C3D	IO	0		-1.52264	1.55561	-3.63396	5.44012	C7 - T6	6.7	4	L4 - S3	0.6	0.2	T1 - T12	53.5	2.4	T12 - S2	68.3	4.8		-16.5558	0.503355	-3.15068	0.153082	13.4052	0.350273	-13.4052	45.926	44.3212	0.508891	0.491109	0.0177826	39.6329	1.20404	38.3787	1.35004	52.1815	3.16171
Female #	8	23	DGRM3AC10.C3D	WCO	6	Right	-3.03716	0.475103	0.394085	1.59637	T1 - L3	9	1.5	L3 - S3	3.8	4.7	T1 - T12	56.2	1.8	T12 - S3	55	7.2		-10.8224	0.25332	-0.986714	0.534073	9.8357	0.280753	-9.8357	43.8309	46.3434	0.486068	0.513932	-0.027863	40.6334	1.61946	39.5876	1.51311	55.2939	2.68857
Female #	9	21	DLLNZAS06.C3D	IO	0		-4.05736	0.546198	-13.3673	1.27073	T10 - L5	9.1	0.6	C7 - T5	8.5	0.3	T1 - T11	48.9	1.4	T11 - S2	41.2	0.3		9.17743	0.260319	7.14509	0.109488	2.03234	0.150831	2.03234	30.2554	27.3996	0.524766	0.475234	0.0495322	38.3561	1.69093	32.9337	1.53782	46.2764	3.67316
Female #	9	21	DLLNZAW05.C3D	WCO	12	Left	-2.44444	0.325768	-1.26082	1.88529	C7 - L4	14.6	2.3	L4 - S3	6.9	0.8	T1 - T11	52.9	1.7	T11 - S2	43	1.2		-5.16605	0.355706	0.879049	0.253675	6.0451	0.102031	-6.0451	30.76	28.2184	0.521547	0.478453	0.0430934	38.6383	1.36446	35.6844	1.33899	49.1968	2.49294
Female #	11	21	DLLPLAS05.C3D	IO	0		-15.4654	0.874108	-1.90585	2.36706	C7 - T5	8.5	1.4	T8 - L4	8	0.8	T1 - T12	40.7	2.2	T12 - S1	37	1.3		9.99779	0.288913	3.89634	0.241781	6.10145	0.0471324	6.10145	36.6205	36.4232	0.501351	0.498649	0.00270167	32.5038	2.12507	28.7818	0.12183	40.7475	2.16365
Female #	11	21	DLLPLAW08.C3D	WCO	8	Left	-7.85272	1.36943	1.35756	1.39223	C7 - T4	9.3	1.8	L1 - S1	5.3	0.7	T1 - T12	38.7	2.5	T12 - S1	39.4	2		0.234074	0.722237	-0.422938	0.178853	0.657012	0.543383	0.657012	36.0289	35.6833	0.50241	0.49759	0.0048194	35.0045	2.38039	28.314	1.28187	38.7407	2.52552
Female #	12	27	DFDDRAS05.C3D	IO	0		-12.9035	0.140989	-14.9773	0.833393	C7 - T4	12	2	T4 - T8	8.1	0.6	T1 - L1	57.8	4.8	L1 - L5	52.4	1		1.48213	0.192644	5.27389	0.147763	3.79176	0.0448804	-3.79176	41.4479	40.6752	0.504705	0.495295	0.00941002	45.6831	1.09445	43.5859	1.16592	47.0019	3.43428
Female #	12	27	DFDDRAW05.C3D	WCO	10	Left	-9.08464	1.1162	-2.50041	2.76956	C7 - T4	13.4	2.1	T4 - T8	9.3	0.9	T1 - L1	44.1	2.8	L1 - L5	49.8	1.1		-8.50705	0.75369	1.67321	0.31938	10.1803	0.43431	-10.1803	40.2364	42.5337	0.486122	0.513878	-0.0277558	43.2136	0.910962	37.2149	1.57495	37.4925	4.39767
Female #	13	22	DMGNTAS05.C3D	IO	0		-0.706777	0.81548	5.66072	0.826444	T4 - T11	15.1	0.4	C7 - T4	14.7	1.1	T1 - L1	49	2.5	L1 - L5	53.8	1.3		-9.41168	0.396861	-3.91461	0.289395	5.49707	0.107466	-5.49707	32.0661	33.505	0.489028	0.510972	-0.0219435	49.5009	1.1689	29.1113	1.06832	46.6408	3.00079
Female #	13	22	DMGNTAW05.C3D	WCO	8	Right	-4.09103	0.33846	-2.83906	0.844478	T4 - T11	14.8	0.4	C7 - T4	14.6	2.8	C7 - L1	53.3	2.5	L1 - L5	53.5	4		0.0462227	0.340527	0.294122	0.172898	0.247899	0.167629	-0.247899	30.651	32.7696	0.483297	0.516703	-0.0334063	49.6555	4.0071	28.1394	1.30178	44.2398	4.34801
Female #	14	22	DMRSRAS06.C3D	IO	0		-5.062	0.341081	-9.32904	4.30331	C7 - T8	10.9	2.3	L3 - S2	9.2	1	C7 - T11	50.9	4.4	T11 - L5	43.1	3		0.302346	0.210254	4.97564	0.172634	4.67329	0.0376198	-4.67329	32.8779	36.0712	0.476843	0.523157	-0.0463141	41.5933	3.08244	31.8715	1.03136	50.2161	2.2927
Female #	14	22	DMRSRAW05.C3D	WCO	14	Left	1.08241	0.205735	-5.02314	1.05597	C7 - T8	12.6	2.9	T8 - T12	9.4	1	C7 - T11	50.2	3.3	T11 - L5	41.5	1.2		-1.30327	0.351859	-0.430296	0.229168	0.872978	0.122691	-0.872978	35.409	34.7421	0.504753	0.495247	0.00950591	40.191	1.55604	30.6261	1.73363	49.0798	1.4783
Female #	15	21	DSLTRAS06.C3D	IO	0		-1.59803	0.543645	-3.22663	0.968434	T8 - L1	10.4	0.4	L1 - L5	9.4	0.8	C7 - T11	60.6	1.8	T11 - L5	54.5	3.1		-0.792377	0.685038	-2.05901	0.352369	1.26663	0.332668	1.26663	28.3648	27.4499	0.508196	0.491804	0.0163912	46.2871	2.1318	32.5948	1.30164	50.3502	2.89964
Female #	15	21	DSLTRAW06.C3D	WCO	6	Right	-0.882158	0.360368	-4.33133	0.929096	T9 - L1	12	1.1	T1 - T9	10.9	0.6	C7 - T11	58.9	2.4	T11 - L5	52.3	1		2.56565	0.474033	0.178966	0.452482	2.38668	0.021551	2.38668	26.8719	29.7879	0.474268	0.525732	-0.0514643	46.5413	0.92862	31.3476	1.72159	50.6147	2.29427
Female #	16	26	DSTLNAS05.C3D	IO	0		-7.65037	0.552817	6.50333	4.7781	T9 - L2	12.9	0.5	L2 - L5	10.3	0.4	T1 - T11	48.8	1.3	T11 - L5	48	1.7		-3.79311	0.67673	-7.83467	0.394514	4.04156	0.282216	4.04156	33.5896	34.5304	0.493095	0.506905	-0.0138106	48.3611	1.77554	32.4332	0.914594	49.155	1.57585
Female #	16	26	DSTLNAW13.C3D	WCO	10	Right	-3.86421	1.25685	-3.41786	1.62164	T9 - L2	13.4	0.3	T3 - T9	9.7	0.8	C7 - T11	50	2.7	T11 - L5	50.8	0.7		3.11431	0.778334	-1.70636	0.199144	4.82067	0.57919	4.82067	34.9934	34.8531	0.501005	0.498995	0.00200912	50.4913	0.640469	35.1886	2.29827	49.6979	1.94183
Female #	17	21	DRNLSAS05.C3D	IO	0		6.3617	0.455907	3.64588	2.4824	T11 - L4	19.2	1.3	T2 - T11	16.4	0.7	T1 - T11	40.9	0.9	T11 - L5	45.9	0.4		-20.9504	0.22404	-6.06809	0.106343	14.8823	0.117697	-14.8823	34.7619	38.2564	0.476071	0.523929	-0.0478576	47.1947	0.396147	27.5908	0.843519	42.1591	0.808813
Female #	17	21	DRNLSAW05.C3D	WCO	18	Right	5.00393	1.53948	-4.422	6.74025	T11 - L3	17.9	0.7	L3 - S3	15.3	1.1	T1 - T12	48.9	1.8	T12 - L5	48.5	1.9		-5.85631	1.36648	-0.101101	0.458589	5.75521	0.907895	-5.75521	34.9447	39.1014	0.471932	0.528068	-0.056137	48.507	1.85264	29.7241	0.678927	42.51	2.24077
Female #	18	27	FTCFDAS05.C3D	IO	0		-2.41501	0.5948	-8.26275	2.31281	T3 - T11	6.4	3	T11 - S1	4.9	1.5	T2 - T11	54.9	0.9	T11 - L4	58.6	1.3		-13.5112	0.406809	-4.88291	0.127078	8.6283	0.279731	-8.6283	27.8785	26.3296	0.514287	0.485713	0.0285733	45.1886	2.44986	40.8978	0.751082	47.5162	2.77055
Female #	18	27	FTCFDAW06.C3D	WCO	6	Right	-3.65029	2.39873	-6.59542	2.20267	T3 - T12	6.9	0.8	T12 - S1	6	1.1	T2 - T11	59.9	3.2	T11 - L4	64.6	2.3		-7.67633	0.743496	-0.367045	0.376805	7.30929	0.366692	-7.30929	28.3261	27.4448	0.507901	0.492099	0.0158016	48.3006	3.70834	42.0681	1.12265	50.0748	4.63578
Female #	19	23	FRSRBBS05.C3D	IO	0		-12.6909	0.774491	-8.82164	0.833626	T8 - L3	21.6	0.5	T4 - T8	16.8	0.4	T1 - T11	42.7	3.7	T11 - L4	38.1	2.5		2.7135	0.249788	4.47578	0.284241	1.76228	0.0344528	-1.76228	23.0682	22.5784	0.505365	0.494635	0.0107305	26.9879	1.17816	24.4778	1.4403	33.4714	2.50578
Female #	19	23	FRSRBBW10.C3D	WCO	14	Left	-2.43249	1.15538	-2.29558	3.17316	T10 - L4	12.9	0.6	T3 - T10	8.4	1	T1 - T11	43.6	3	T11 - L4	36	1.7		-12.0902	1.10444	-2.34479	0.272496	9.74545	0.831942	-9.74545						25.661	1.13138	26.6805	1.77539	34.597	2.94436
Female #	21	25	GLFVLAS05.C3D	IO	0		-1.82149	0.408986	4.87545	1.89686	L3 - S2	9.4	1.1	T9 - L3	9.4	1.3	C7 - L1	55.9	5.6	L1 - L4	37	1.1		13.8887	0.702256	0.949563	0.285648	12.9391	0.416609	12.9391	49.8132	48.3839	0.507278	0.492722	0.0145555	33.2842	0.74536	33.222	1.49856	51.1864	2.21382
Female #	21	25	GLFVLAW11.C3D	WCO	6	Left	-1.03091	1.05967	-2.08602	2.37503	L3 - S1	11.1	0.7	C7 - T3	9	1.4	C7 - L1	59.5	2.1	L1 - L4	37.9	2		7.90953	1.36124	-2.32235	0.136687	10.2319	1.22455	10.2319	52.2262	45.3212	0.535393	0.464607	0.0707857	32.6243	1.48172	34.4373	1.2639	50.7432	1.12048
Female #	22	33	GRDCSAS05.C3D	IO	0		0.687669	1.00095	10.3524	1.16479	L2 - L5	7.7	0.4	C7 - T4	7.4	0.5	C7 - T10	27.8	3.9	T10 - L5	32.1	2.3		-10.1511	0.199931	-9.21242	0.473614	0.938692	0.273683	-0.938692	26.072	27.6461	0.485348	0.514652	-0.0293035	28.8643	1.97296	16.7587	0.967179	24.2559	1.95186
Female #	22	33	GRDCSAW06.C3D	WCO	8	Right	-2.6374	0.745425	2.83142	2.39471	C7 - T4	9.7	2.8	T4 - T9	4.7	1.1	T1 - T10	30.1	2.3	T10 - L5	32.2	2.4		-4.0401	0.339113	-5.55759	0.197066	1.51749	0.142047	1.51749	27.7817	25.726	0.51921	0.48079	0.0384195	28.5467	2.47076	18.9756	0.963114	28.113	1.73918
Female #	23	15	GJYJSAS05.C3D	IO	0		-12.9205	0.556627	4.97096	1.83341	T10 - L2	10.2	0.8	C7 - T7	9.8	3.6	T1 - T10	39.2	2.4	T10 - L4	38.8	0.9		-3.57867	0.626515	-7.11995	0.319462	3.54127	0.307053	3.54127	23.339	21.5126	0.52036	0.47964	0.0407209	30.2006	1.26436	19.7371	1.43822	34.0168	2.30065
Female #	23	15	GJYJSAW05.C3D	WCO	14	Right	-6.33026	2.12373	1.41589	2.06745	T10 - L3	13.9	2.9	T6 - T10	10.9	2.9	C7 - T9	33.4	0.5	T9 - L3	37.7	1.4		10.6402	0.728596	-0.216877	0.286283	10.8571	0.442312	10.8571	21.623	22.9273	0.485362	0.514638	-0.0292761	20.9067	0.680709	8.1074	1.46012	24.3187	0.804692
Female #	24	21	CNILRAS06.C3D	IO	0		2.1683	2.92504	-8.30703	2.37546	C7 - T3	13.4	1.1	T3 - T7	12.3	0.6	C7 - L1	51.3	4.1	L1 - S1	40	3.3		-2.58684	1.53086	-5.21058	0.260968	2.62374	1.26989	2.62374	43.7827	40.0966	0.521973	0.478027	0.0439453	30.5361	1.65392	37.3979	0.846647	49.9554	2.55026
Female #	24	21	CNILRAW08.C3D	WCO	8	Right	-1.42327	1.22649	0.0193928	2.43602	T3 - T7	12.7	0.5	C7 - T3	11.1	1.9	C7 - L1	55.5	5.7	L1 - L5	37.4	1.4		1.47198	0.730341	-2.70031	0.252591	4.1723	0.477749	4.1723	41.1167	42.3144	0.492822	0.507178	-0.0143555	30.173	1.24028	34.6693	2.85099	50.9698	2.54018
Female #	25	21	TLNVRAS06.C3D	IO	0		11.652	0.483952	19.2038	3.20377	L4 - S3	5.4	1.6	T10 - L4	4.2	0.9	T1 - T11	47.8	1.4	T11 - L4	41.5	1.5		-8.25282	0.363202	-11.0101	0.37955	2.75727	0.0163481	2.75727	37.4077	43.0661	0.464843	0.535157	-0.0703131	39.8436	2.42136	28.592	0.431963	47.3083	1.30437
Female #	25	21	TLNVRAW05.C3D	WCO	23	Right	3.03261	1.40873	1.13254	4.55158	C7 - T4	14.5	4.8	T8 - S3	7.3	0.9	T1 - T11	48.4	2.2	T11 - L4	43.8	1.1		14.0665	1.02638	-0.393779	0.325572	14.4603	0.700803	14.4603	40.4716	41.7752	0.492075	0.507925	-0.0158503	42.4146	2.1095	35.1206	0.913983	47.7102	2.65752
Female #	26	25	LNCFDAS11.C3D	IO	0		-5.74599	0.425115	-9.51608	2.63184	T1 - T5	12.2	1.5	T8 - T11	8.4	1.7	C7 - T12	60.1	6.8	T12 - L5	59.7	1.2		-3.55708	0.757801	-4.53947	0.3398	0.982392	0.418	0.982392	43.1498	37.4318	0.535479	0.464521	0.0709586	58.5239	1.35198	38.6074	1.3021	59.0611	1.20643
Female #	26	25	LNCFDAW11.C3D	WCO	8	Right	-3.26408	1.08508	0.554221	2.52381	C7 - L4	6.3	2.9	L4 - S3	1.4	1.6	T1 - T12	65.1	2.3	T12 - L5	60.6	0.7		-0.0180949	1.20688	-1.31422	0.274619	1.29613	0.932259	1.29613	48.7001	31.7298	0.605497	0.394503	0.210994	59.2248	0.462479	38.4575	0.482273	63.7487	1.71287
Female #	29	26	LNRNRAS05.C3D	IO	0		-4.39657	0.649461	-9.37224	1.85857	C7 - L4	1.9	0.4	L4 - S2	1.1	0.4	C7 - T9	56.2	1.2	T9 - L5	48.7	1.7		-3.29163	0.458985	-2.7868	0.160256	0.504827	0.298729	-0.504827	29.9371	28.1073	0.515762	0.484238	0.0315238	41.1724	1.52961	24.3543	1.1344	47.8256	1.63835
Female #	29	26	LNRNRAW05.C3D	WCO	6	Right	-5.35169	0.722249	-1.79353	1.44554	T2 - L4	7.5	0.2		0	0	T1 - T9	53.8	1.6	T9 - L5	48	1.8		1.30762	0.231626	0.106857	0.26639	1.20076	0.0347634	1.20076	29.5927	30.921	0.489026	0.510974	-0.0219489	42.5088	1.18015	25.7542	1.68077	48.3557	1.54733
Female #	32	20	MNGLCAS05.C3D	IO	0		-12.8425	0.749042	-26.9775	1.06591	C7 - T5	23.7	14.9	T10 - L3	8.5	1.3	T1 - L1	76.3	0.5	L1 - S1	55.7	0.3		12.5081	0.404902	5.56233	0.246858	6.94575	0.158044	6.94575	28.8153	22.063	0.566357	0.433643	0.132715	52.3073	0.735866	51.6157	0.57873	64.0272	0.883622
Female #	32	20	MNGLCAW11.C3D	WCO	8	Left	-6.34819	1.24303	-9.82455	1.89859	C7 - T5	11.4	2.4	T5 - T10	9.9	0.9	T1 - T12	63.9	3.5	T12 - S1	58.1	1.6		4.16685	0.51946	1.97006	0.236199	2.19678	0.283261	2.19678	25.4306	25.6991	0.497374	0.502626	-0.00525136	55.031	1.40123	45.7142	1.96516	61.1108	2.65235
Female #	33	24	MNSNNAS11.C3D	IO	0		-5.8863	0.607398	-15.8468	2.14208	T3 - T7	16.5	1	T7 - L5	13.6	0.6	T1 - T12	39.3	1.4	T12 - S1	38.9	1		-6.12739	0.317447	-0.919332	0.310521	5.20805	0.00692639	-5.20805	25.7909	25.734	0.500552	0.499448	0.00110393	38.9251	0.819802	31.814	0.36787	39.2721	1.41826
Female #	33	24	MNSNNAW04.C3D	WCO	6	Right	-12.1149	0.204153	-12.3133	2.43876	T3 - T7	15	0.8	T7 - L5	13.5	0.5	T1 - T12	42.8	1.2	T12 - L5	42.7	1.2		0.0478455	0.558318	1.99003	0.198672	1.94219	0.359646	-1.94219	24.4251	27.9663	0.466204	0.533796	-0.0675913	42.3911	1.10262	34.3737	0.941001	42.7598	1.23368
Female #	34	27	MRNRBBS05.C3D	IO	0		-6.59682	0.428254	-27.0358	0.637835	L4 - S3	5.1	1	T9 - L4	4.5	0.6	T1 - T12	49.8	2.1	T12 - L5	51.4	0.6		4.54172	0.395433	3.36479	0.239178	1.17693	0.156255	1.17693	35.3624	31.0525	0.532447	0.467553	0.0648937	50.2466	0.960659	33.9943	1.50054	49.7601	2.14779
Female #	34	27	MRNRBBW05.C3D	WCO	6	Left	-5.49987	1.17851	-1.83326	3.39281	C7 - T4	9.4	10.9	L1 - S3	6.9	2.8	T1 - T12	55.3	0.8	T12 - L5	51.2	1.8		-2.56122	0.525811	1.10089	0.309958	3.66212	0.215853	-3.66212	33.3751	33.2213	0.501154	0.498846	0.00230898	50.2267	2.5727	37.407	0.843707	55.2846	0.789144
Female #	35	25	MSTRMAS05.C3D	IO	0		-3.64303	1.32979	-11.5428	1.87214	C7 - L4	7.6	3.2	L4 - S2	2.7	0.5	C7 - T11	38.3	4.4	T11 - L4	39.1	2.4		-0.618704	0.638515	2.96145	0.3152	3.58015	0.323315	-3.58015	35.3881	32.7487	0.519368	0.480632	0.0387361	32.6585	1.34684	22.8599	1.89207	37.2328	2.35026
Female #	35	25	MSTRMAW05.C3D	WCO	6	Left	-0.596781	1.30405	-1.07617	1.163	C7 - S3	8.5	3.9		0	0	C7 - T11	39.9	4	T11 - L4	45.7	3.2		-8.09245	0.201158	-0.35169	0.132475	7.74076	0.0686834	-7.74076	36.5485	32.6068	0.528499	0.471501	0.0569978	32.4728	1.7114	20.0227	1.27797	31.2744	3.45786
Female #	36	21	MSTPMAS05.C3D	IO	0		-7.28292	1.18089	-8.5623	2.53196	C7 - T4	7.8	0.5	T12 - L3	4.8	0.5	T1 - T12	46.9	1	T12 - S3	35.8	3.3		-9.01162	0.305675	1.64699	0.16422	10.6586	0.141455	-10.6586	27.3064	25.9759	0.512486	0.487514	0.0249719	27.5445	2.08837	33.2683	1.28181	42.8184	2.41931
Female #	36	21	MSTPMAW05.C3D	WCO	6	Left	-2.43015	1.05744	-0.772065	1.43447	C7 - T7	7	3.2	L4 - S3	2.2	2	T1 - T11	47.9	4.5	T11 - S3	35.2	4.2		-16.9129	0.319582	-1.10801	0.20566	15.8049	0.113923	-15.8049	28.077	26.3961	0.515428	0.484572	0.0308567	24.6954	2.35994	32.1262	1.98839	44.4311	2.51293
Female #	37	23	MSTYLAS06.C3D	IO	0		-1.31099	0.443098	-3.98515	0.540542	C7 - T4	10.7	0.4	T4 - T9	7.9	0.2	T1 - T12	45.7	0.8	T12 - S1	56.4	0.6		-10.4098	0.407208	-4.35809	0.221529	6.05167	0.185678	-6.05167	28.6708	29.3809	0.493884	0.506116	-0.0122324	53.751	1.16548	35.8772	0.968999	47.1719	1.11776
Female #	37	23	MSTYLAW05.C3D	WCO	10	Right	-3.59147	0.894695	-1.57151	2.48167	T11 - S3	8.1	3	C7 - T4	7.9	2.9	T1 - T12	44.6	1.6	T12 - S1	55.6	2.4		-2.52758	0.229218	-1.17889	0.584017	1.34868	0.354799	-1.34868	26.4059	31.0287	0.459756	0.540244	-0.0804872	54.5288	2.337	33.0263	1.20807	44.2628	1.84741
Female #	38	21	MLLCLAS05.C3D	IO	0		-8.19114	1.20091	-25.144	3.85829	T10 - S3	6.5	0.6	T4 - T10	2.2	0.3	T1 - T11	49.3	4.2	T11 - L4	45.5	1		19.1061	0.40367	9.79106	0.179018	9.31502	0.224652	9.31502	32.1047	27.5698	0.537997	0.462003	0.0759933	43.4169	0.806508	38.0661	1.51537	44.1943	2.76588
Female #	38	21	MLLCLAW05.C3D	WCO	12	Left	3.25582	0.320003	-3.26622	0.800746	L1 - S3	7.2	0.6	T5 - L1	6.1	0.8	T1 - T11	48.1	3	T11 - L4	44.9	1.7		3.82733	0.28197	2.3169	0.1646	1.51043	0.11737	1.51043	30.0234	29.5235	0.504198	0.495802	0.00839505	42.6462	1.79313	36.9236	1.43119	42.1109	2.35571
Female #	39	25	PRRLNAS06.C3D	IO	0		-5.17009	0.858122	-23.4109	2.71223	C7 - T6	14	4.5	T6 - T12	7.2	1	T1 - T12	46.6	1.2	T12 - L5	47.1	2.2		12.4931	0.515422	6.53116	0.294174	5.9619	0.221248	5.9619	31.004	27.3082	0.53169	0.46831	0.0633794	44.8871	2.37421	33.0902	1.05029	40.5299	2.52592
Female #	39	25	PRRLNAW05.C3D	WCO	14	Left	-2.25966	1.74379	-2.38525	4.59137	C7 - T6	18.2	2.9	T6 - L4	10.3	1	T1 - T11	47.8	4.5	T11 - L5	48.6	3.5		0.577689	0.877326	0.507985	0.197531	0.0697038	0.679795	0.0697038	29.3415	29.1688	0.501476	0.498524	0.0029511	46.1191	3.2971	33.9591	3.25879	43.3431	2.35842
Female #	40	21	PSCNNAS05.C3D	IO	0		-10.2179	0.640852	-16.0016	0.934068	C7 - L4	3.9	2.9	L4 - S3	2.4	0.8	T1 - T11	44	3.4	T11 - S3	32.4	4.7		7.45803	0.394991	4.05312	0.0931121	3.40492	0.301879	3.40492	33.2691	28.5613	0.53807	0.46193	0.0761408	27.2414	2.09663	28.8052	1.12831	38.3886	3.64796
Female #	40	21	PSCNNAW05.C3D	WCO	8	Left	-5.89824	0.757484	4.66836	2.98157	C7 - T12	8.9	3.1	T12 - S1	5.7	0.5	T1 - T11	45.2	2.5	T11 - S3	37.8	1.6		-2.83239	0.276496	-1.47509	0.217432	1.3573	0.059064	-1.3573	29.4998	32.9501	0.472376	0.527624	-0.055248	29.642	0.556144	29.5161	0.223272	42.6614	1.68282
Female #	41	22	PCRLRAS05.C3D	IO	0		-6.95699	1.74595	-12.0408	2.68285	C7 - T11	12.3	1.5	T11 - S2	10.6	1.3	T1 - T11	50.9	1	T11 - L4	68.3	2.7		-8.85337	1.26451	-1.19984	1.67339	7.65353	0.408875	-7.65353						46.606	1.64675	38.0788	0.976876	49.4322	1.51221
Female #	41	22	PCRLRAW05.C3D	WCO	6	Right	-1.75468	1.04175	2.0111	3.13841	C7 - T11	3.9	1.7	T11 - L5	2.5	1.2	T1 - T11	50.9	0.8	T11 - L4	68.5	1.7		6.30254	0.976509	1.26876	0.463878	5.03378	0.512631	5.03378						47.1718	1.057	37.5607	0.904177	49.6217	0.876928
Female #	42	22	PZLLNAS06.C3D	IO	0		-10.3102	0.401538	-20.1726	1.59341	T10 - L4	9.1	0.4	T4 - T10	8.3	0.5	T1 - T11	42.6	2.7	T11 - S1	40	2.2		8.59213	0.359481	6.16153	0.200613	2.4306	0.158868	2.4306	31.97	29.8492	0.517153	0.482847	0.0343065	36.9293	1.74163	33.4816	2.34412	40.4868	2.29286
Female #	42	22	PZLLNAW05.C3D	WCO	8	Left	-2.0179	2.61161	0.395169	2.38628	C7 - T4	8.8	1.1	T4 - T9	7.1	0.3	T1 - T11	44.6	3.8	T11 - S1	41.2	1.7		-4.03898	0.490338	2.6481	0.160451	6.68708	0.329887	-6.68708	29.1046	33.4389	0.46535	0.53465	-0.0692991	40.35	1.98104	35.8488	3.76798	44.371	0.781929
Female #	43	23	RZZRMAS05.C3D	IO	0		-1.70629	0.912353	-11.4707	1.12846	L2 - L5	9.7	0.7	T11 - L2	9.4	0.9	T1 - T12	39.9	2.5	T12 - S3	26.5	4.6		-13.1014	0.422968	-2.95385	0.231746	10.1475	0.191222	-10.1475	31.0078	33.4535	0.481029	0.518971	-0.0379412	16.9292	1.70262	25.9238	1.27969	41.0458	2.37471
Female #	43	23	RZZRMAW06.C3D	WCO	8	Right	-3.40151	0.466192	-3.20284	1.78914	T11 - L2	8.7	0.2	L2 - L5	8.4	0.4	T1 - T12	40.8	2.5	T12 - S3	29.2	5.6		-7.02003	0.462484	0.984132	0.269104	8.00417	0.19338	-8.00417	30.7537	34.2888	0.472825	0.527175	-0.0543509	17.008	1.90356	24.9954	1.74306	40.7899	2.52786
Female #	44	24	RSSSTAS05.C3D	IO	0		-5.37993	0.445747	-22.9653	2.04822	T12 - S3	3.8	0.5	T5 - T12	3.2	0.4	T1 - T11	47.6	2.8	T11 - L4	42.4	1.4		8.05287	0.460102	-2.54553	0.307198	10.5984	0.152903	10.5984	25.7493	20.6735	0.554669	0.445331	0.109337	42.0079	1.7192	34.3079	1.66847	47.6577	2.72547
Female #	44	24	RSSSTAW08.C3D	WCO	6	Right	-2.39192	1.80384	-7.80499	1.39347	T2 - L1	7.8	0.9	L1 - S3	6.7	1.6	T1 - T11	46.8	2	T11 - L4	43.3	1.8		9.38268	0.404524	-0.89481	0.148316	10.2775	0.256208	10.2775	23.6291	23.8578	0.497592	0.502408	-0.00481543	41.0252	2.10139	31.0559	1.93554	44.9384	2.77587
Female #	45	24	SBLVLAS05.C3D	IO	0		-4.36125	0.516479	-13.2197	0.87683	T10 - L1	10.4	0.8	C7 - T4	10.1	1.7	C7 - T11	51.8	6.1	T11 - S3	33.3	3.3		-6.09993	0.450183	2.00952	0.166998	8.10945	0.283185	-8.10945	38.9526	30.7451	0.558879	0.441121	0.117757	31.346	2.28698	34.7435	0.725708	51.7853	2.64588
Female #	45	24	SBLVLAW04.C3D	WCO	6	Left	0.387543	1.4218	-1.82959	3.83115	T10 - L1	10.5	1.4	T1 - T4	10	0.8	C7 - T11	53	1.9	T11 - S3	32.4	4.1		-11.777	1.2827	-0.941911	0.697828	10.8351	0.584867	-10.8351	38.1637	33.0294	0.536059	0.463941	0.0721178	32.599	2.2848	33.6904	1.42115	49.8237	1.36824
Female #	47	22	SBEDBAS05.C3D	IO	0		0.0573016	0.613398	-10.1956	1.68715	T7 - T11	10.8	0.4	T11 - L2	10.1	0.4	T1 - T11	37.1	1.4	T11 - L5	24.3	1.2		16.1966	2.71864	9.5143	0.206421	6.68229	2.51222	6.68229	30.4718	31.0767	0.495086	0.504914	-0.00982736	24.2786	1.84814	26.6142	0.910917	36.0729	1.59695
Female #	47	22	SBEDBAW05.C3D	WCO	14	Left	7.84229	0.886827	-2.70081	1.51931	T11 - L2	11.7	0.8	T7 - T11	9	0.5	T1 - T10	35.1	2.8	T10 - L5	25.2	1.2		2.39508	0.448195	2.03128	0.301372	0.363797	0.146823	0.363797	30.8912	31.2092	0.49744	0.50256	-0.00512074	24.1098	1.11905	24.4872	2.24517	33.9539	3.00098
Female #	48	31	SCGSMAS05.C3D	IO	0		-3.80814	1.33426	-12.513	1.26618	C7 - T10	10	1.1	T10 - L4	9	0.6	T2 - T11	38.8	1.7	T11 - S3	39.5	1.3		-2.87578	0.459272	-2.94667	0.222326	0.07089	0.236946	0.07089	29.2646	24.2513	0.546839	0.453161	0.0936774	31.9368	1.26596	34.2757	2.11799	40.5803	1.8233
Female #	48	31	SCGSMAW05.C3D	WCO	6	Right	-1.715	1.21745	-2.85553	1.69773	T5 - T10	7.9	1.7	T10 - L3	6.2	0.2	T2 - T11	38.7	1.1	T11 - S3	39.6	0.5		2.1697	0.428744	-0.183631	0.387752	2.35333	0.0409922	2.35333	27.6215	28.8911	0.488767	0.511233	-0.0224662	34.7181	0.648914	32.9431	1.12057	39.0074	0.776226
Female #	49	28	SCRLRCS05.C3D	IO	0		15.5915	0.778852	7.25932	4.40719	T4 - T11	11.4	0.3	T11 - L4	11	0.3	T1 - T12	49.2	3.6	T12 - L5	43.3	0.8		-9.68594	0.677559	-3.77819	0.228999	5.90774	0.448561	-5.90774	30.1309	35.7666	0.457239	0.542761	-0.0855224	41.4868	1.2461	36.3213	1.07282	48.2401	3.81114
Female #	49	28	SCRLRCW07.C3D	WCO	8	Right	5.79493	3.92836	-2.94471	2.0592	T11 - L4	13.2	1.3	T4 - T11	9.5	1.3	T1 - T12	49.4	2	T12 - L5	44.3	1.8		-1.01581	2.15258	-0.13776	0.309722	0.878051	1.84286	-0.878051	32.4899	34.3809	0.485861	0.514139	-0.0282782	42.6502	1.2981	36.9537	1.18205	48.9748	2.50759
Female #	50	22	SCLFDAS06.C3D	IO	0		-18.4293	0.597652	-19.2803	2.05657	T7 - L4	16.9	0.2	C7 - T3	7.7	0.7	T2 - T12	45.3	0.9	T12 - S1	48	0.6		11.38	0.241619	6.62523	0.31603	4.75479	0.0744113	4.75479	36.4131	29.2902	0.554205	0.445795	0.108409	46.8281	0.581049	38.3083	0.622539	38.9378	3.02796
Female #	50	22	SCLFDAW05.C3D	WCO	14	Left	-9.39847	1.46733	-0.65363	6.30419	C7 - L4	17.2	3.3	L4 - S3	5.3	1.1	T1 - T12	51.2	2.6	T12 - S1	41.8	2.2		-4.70272	1.11331	-1.32113	0.538719	3.38158	0.574593	-3.38158	32.9209	32.5046	0.503181	0.496819	0.00636174	42.4748	1.4723	38.3039	0.495713	42.8462	4.43761
Female #	51	20	SCRVRAS05.C3D	IO	0		-7.91332	0.699605	-24.3126	1.2048	T12 - S1	7.7	1.6	T4 - T12	6.1	1.2	T1 - T11	43.9	1.8	T11 - L5	37.9	0.3		5.64666	2.23915	6.53722	0.180126	0.890556	2.05902	-0.890556	28.9702	26.0795	0.526256	0.473744	0.0525122	39.3355	0.700795	29.832	0.851239	41.0447	2.01548
Female #	51	20	SCRVRAW05.C3D	WCO	8	Left	-3.14851	1.23313	1.07623	3.53725	C7 - T5	7.1	2	T5 - T12	6.5	0.9	T1 - T11	41.4	2.9	T11 - L5	38.8	1.1		-4.89947	0.922559	1.92731	0.228262	6.82677	0.694297	-6.82677	26.5808	29.3409	0.475322	0.524678	-0.0493569	39.0548	1.10137	28.6606	0.960016	40.6476	0.77696
Female #	52	21	SRNCHAS05.C3D	IO	0		-7.95047	0.65541	-32.1561	1.7322	C7 - T12	20.3	1.5	T12 - L5	11.3	0.9	T1 - T11	52.8	0.6	T11 - S1	43.3	1.2		16.8129	0.359317	7.49781	0.29473	9.31512	0.0645868	9.31512	37.0815	33.5705	0.524847	0.475153	0.0496943	42.1378	0.592308	36.1363	0.519812	52.0312	0.488312
Female #	52	21	SRNCHAW07.C3D	WCO	10	Left	2.22985	2.36134	-2.50586	3.82765	C7 - T12	31.6	1.6	T12 - L5	15.5	0.9	T1 - T11	54.7	0.4	T11 - L5	43.1	0.5		5.83471	0.693245	3.16977	0.238677	2.66494	0.454569	2.66494	35.0445	35.4457	0.497154	0.502846	-0.00569171	42.4872	0.645021	36.816	0.9672	53.6375	0.755135
Female #	53	26	TLRNNAS05.C3D	IO	0		-6.42039	0.28873	-8.27763	1.15377	T12 - L4	7.3	0.3	L4 - S3	7.2	1.3	T1 - T10	52.4	2.2	T10 - S3	39.1	4.2		14.5722	0.340156	2.20521	0.21507	12.367	0.125085	12.367	32.5884	31.7759	0.506312	0.493688	0.0126231	30.0942	1.80947	29.8809	1.0795	47.5134	1.25732
Female #	53	26	TLRNNAW05.C3D	WCO	8	Left	-2.99483	1.44491	-0.989698	3.53807	T12 - L4	10.1	1.2	L4 - S3	8.1	0.5	T1 - T10	52.2	0.7	T10 - S3	36.1	2.4		4.0183	0.903655	-2.4203	0.18541	6.4386	0.718245	6.4386	34.5591	31.4938	0.523204	0.476796	0.0464076	31.8343	2.08119	32.1982	1.46323	49.6651	2.33105
Female #	54	20	TRMVNAS05.C3D	IO	0		2.42974	0.714437	-1.53797	1.12466	T8 - T12	11.3	0.6	T12 - L3	10.3	0.8	T1 - T12	52.1	3.4	T12 - L4	36.8	2.1		-4.46608	0.325195	-3.54559	0.175542	0.920484	0.149653	-0.920484	31.1065	33.1004	0.484472	0.515528	-0.0310551	36.5929	2.08316	28.0717	2.32101	52.1372	3.40435
Female #	54	20	TRMVNAW05.C3D	WCO	8	Right	0.222403	1.63833	-1.4496	3.85815	T8 - T12	10.8	0.8	T12 - L3	9.8	0.3	T1 - T12	51.2	1.8	T12 - L4	37.2	4		2.10553	0.64817	0.454336	0.265214	1.6512	0.382956	1.6512	30.8831	34.2124	0.474427	0.525573	-0.0511454	37.3079	3.62701	28.6984	2.88018	51.165	1.8491
Female #	55	21	TNNSRAS05.C3D	IO	0		-2.84195	0.480842	-10.7324	0.553028	T10 - L4	8.3	0.7	L4 - S3	6.2	0.6	T1 - T11	50.6	2.9	T11 - L4	56.7	2.8		14.9782	0.280094	2.51139	0.387805	12.4668	0.10771	12.4668	39.6641	36.9482	0.517725	0.482275	0.0354502	49.0423	0.775739	32.0692	1.44707	42.0951	4.1118
Female #	55	21	TNNSRAW05.C3D	WCO	10	Left	-1.46365	2.36449	-2.43173	3.12182	C7 - L4	9	0.9	L4 - S3	5.6	0.6	T1 - T11	45.9	2.3	T11 - L4	53.4	3.8		4.82418	0.322035	-2.20127	0.107857	7.02544	0.214179	7.02544	40.3104	36.6138	0.524027	0.475973	0.0480549	45.2199	1.8977	24.7129	1.02895	37.3951	0.79149
Female #	56	20	VLGFRAS05.C3D	IO	0		-8.96954	1.79239	-14.591	3.48516	T6 - T11	6.8	0.3	T11 - L4	6.7	1	C7 - T11	36.7	3.4	T11 - L5	46.1	2.5		5.08542	0.372544	2.21315	0.130324	2.87227	0.242221	2.87227	23.8915	19.2648	0.553603	0.446397	0.107206	43.7688	2.56817	17.0887	0.77736	35.1806	2.03369
Female #	56	20	VLGFRAW07.C3D	WCO	10	Left	-1.86453	0.729448	-1.86948	1.86081	C7 - L4	3.5	3.3	L4 - S3	3.5	0.6	T1 - T11	39.5	3.1	T11 - L5	48.9	1.4		-5.50779	0.227018	-3.46339	0.130527	2.04441	0.0964914	-2.04441	21.4073	22.0068	0.493096	0.506904	-0.0138073	46.3535	1.49537	20.0441	1.38871	36.9199	3.05265
Female #	57	22	VRGBRAS05.C3D	IO	0		-3.70858	0.340873	-3.61237	2.37111	C7 - L5	1.5	0.7		0	0	T1 - T11	44.8	0.8	T11 - S3	27.1	3.7		7.32283	0.355076	4.48082	0.0843768	2.84201	0.2707	2.84201	31.9535	32.0411	0.499316	0.500684	-0.00136887	29.6849	1.87855	30.8263	0.395846	43.2177	2.14814
Female #	57	22	VRGBRAW05.C3D	WCO	8	Left	1.76906	0.403986	-3.57584	2.48797	C7 - S3	1.4	1		0	0	T1 - T11	45	2.1	T11 - S1	32.6	1		0.779164	0.384165	0.278878	0.280908	0.500286	0.103257	0.500286	33.6609	30.8053	0.522148	0.477852	0.0442967	32.6575	1.11995	30.4398	1.37698	41.8436	2.62068
